# Supplementary material for: The Chromosome-level Genome of the Ctenophore Mnemiopsis leidyi A. Agassiz, 1865 Reveals a Unique Immune Gene Repertoire
Source: Genome Biol Evol. 2025 Jan 21;17(2):evaf006. doi: 10.1093/gbe/evaf006 (PMC11797021; doi:10.1093/gbe/evaf006)
Supplement: evaf006_Supplementary_Data [file evaf006_supplementary_data.zip]

Archive with 3 entries (3 files):
- Supplementary file.fasta
- Supplementary_Figures.pdf
- Supplementary_Tables.xlsx
