# Supplementary material for: The Chromosome-level Genome of the Ctenophore Mnemiopsis leidyi A. Agassiz, 1865 Reveals a Unique Immune Gene Repertoire
Source: Genome Biol Evol. 2025 Jan 21;17(2):evaf006. doi: 10.1093/gbe/evaf006 (PMC11797021; doi:10.1093/gbe/evaf006)
Supplement: evaf006_Supplementary_Data [file evaf006_supplementary_data.zip › Supplementary file.fasta]

>Emu0022g504a_TIR
----S---RER--DR----DIFISYG----RE--PE-VI---Q-------F-VTR-----------------L-KRDLE---E--N--YF---TVSA--D---TP---PG----------SDDAVL-HCRVLIAVITN-K-YVN------S--------FYCP-SELFT-------ANKE--------------NKKIYFVMLEN-V-D-F---GAS-E-----------AA-RG---VQY----II---A-K-TN----------W---A-TSFM-FRS---G---V------D--------------DY----GAS-LSRL-------IQA-------------I-------------K--------------------------------DS-N-------L-------------R
>Emu0022g503a_TIR
-------------MA----NIFISYV----RE--PE-VV---Q-------F-VTK-----------------L-KHDLE---E--N--RF---AVL----ASDIP---PG--SSW-YG-DVETVLR-SCRALIAVITK-K-YLN------T--------PYCS-NELYA-------ADRD--------------GKKLFFALLED-I-D-L---GTS-D-----------PA-RA---VQY----LV---S-K-TN----------W---T-TSFN-FKT---G---V------N--------------DY----WTS-LGSL-------IQV-------------L----------------------------------------------NG-E-------T-------------A
>Em0022g505a_TIR
-------------MA----NIFISYG----RE--PE-VV---Q-------F-VTK-----------------L-KHDLE---E--N--RF---AVL-----ADIP---PG--SSW-YG-DAGTVLR-SCRVLIAVITK-K-YLN------T--------PYCS-SELYA-------ADRD--------------GKKLFFAFLED-I-D-F---GAS-D-----------PA-RA---VQY----LV---S-K-TN----------W---T-TSFN-FKT---G---V------N--------------DY----GTS-LRSL-------VQS-------------L-----------------------------------------------K-E-------T-------------G
>Em0008g792a_TIR
----M---ASE--RK----ELFISYR----RE--PT-TL---Q-------F-VGR-----------------L-IHDLE---Q--S--GF---SVWL--DTRDIQ---PG--GDW-HG-AIGIGLT-KCRAIIPVMTK-D-YLN------S--------RHCV-NELYT-------ADGD--------------RKHIFPVFLED-I-D-L---NAS-E-----------TG-QG---IKY----VV---S-S-VN----------W---T----M-CRQ---G---V------D--------------DY----NLS-ISKL-------VNA-------------M-------------K--------------------------------LK-G-------L-------------G
>Em0022g584a_TIR
----S---DRS--RK----DIFISYG----RE--DE-VK---D-------F-VTK-----------------L-KLYLE---G--R--RL---STWL--DSTDIP---SG--SDW-HA-EIGVGLQ-NCRALIAIITK-K-YIS------S--------KFCK-KELYG-------ANTD--------------GKKIFPIIYED-F-D-L---GASGD-----------LG-AG---VKY----VI---G-D-IN----------W---T----F-FRK---G---K------D--------------NF----DES-LAKL-------IDG-------------L-------------K--------------------------------AA-G-------I-------------Q
>Contig_20249_Cnu_TIR2_2
----M-----A--AK----SIFISYG----RE--QE-IV---P-------F-VHR-----------------L-KADIE---A--A--GF---QCWL--DTDDIP---AG--SDW-HG-AIGTGLD-SCKAILCVISS-K-YIQ------S--------RYCT-SELYT-------A-----------------------------------------------------------------------------------------------------------------------------------------------------------------------------------------------------------------------------------N-------------A
>Emu0017g227a_TIR
----Y---YMS--TK----DVFLSYG----RE--PE-VT---Q-------F-VVQ-----------------L-KCDLE---S--H--GV---GVWL--DTDDIP---AG--SDW-HG-AIGKGLH-NCRALVAVITK-K-YIN------S--------RFCS-SELYT-------ADGD--------------RKLIFPVIYED-V-D-F---GAS-D-----------TG-MG---VKY----VI---S-G-IN----------W---S----M-FRP---R---I------D--------------DY----VAS-LYKL-------IEG-------------L-------------R--------------------------------EK-G-------I-------------I
>Em0017g224a_TIR
----S---ACD--HR----EIFISYG----RE--PE-VI---E-------F-VKK-----------------L-KHGLE---E--N--QF---TVWL--DLVDIP---SG--SDW-HG-AIGTALH-NCRALIAVITN-K-YIN------S--------RYCS-SELYT-------ADGD--------------RKRIYPVILEE-V-D-F---GAS-E-----------TA-RG---VKY----VI---S-G-IN----------W---T----M-FRA---N---V------D--------------DH----AAS-LAKL-------VQG-------------L-------------R--------------------------------AP-G-------T-------------D
>Contig_20853_Ifas_TIR2_2
-------------------FIFMSYG----RE--PN-TD---T-------F-VKK-----------------L-KSDLD---T--A--GF---KVWM--DIDDIP---AG--SDW-HG-AIGTALH-NCRAIIVVITQ-K-YLG------S--------RYCS-NEMYQ-------ANSD--------------QKAIFPVFLQD-V-D-F---GI------------------------------------------------------------------------------------------------------------------------------------------------T--------------------------------ET-S-------R-------------G
>Dava_TIR2_Scaf6_length1445
----L---EKRNDCD----DWCLTVS----FE--T---N---K-------F-VQQ-----------------L-KLDLI---N--A--GF---RVWL--DIDDIP---AG--SDW-HA-SIGTAIE-NSKAMIVVITQ-K-YLA------S--------RYCS-NEMYV-------ANTD--------------GKPIFPVFLQD-V-N-F---NIT-E-----------TA-RG---VKY----VI---A-G-IN----------W---I----M-FKP-------D------N--------------DY----KTS-LTKL-------IDG-------------L-------------K--------------------------------GK-G-------I-------------I
>Dava_TIR2_Scaf5_length_1471
----I---SDD--E-----FVYVVYS----PQ--C---E---Q-------W-VEH----------------TL-MCKLY---K--W--RL---HCTT--YDLSAI---PG--RPK-IV-EKLRLCD-AASKIIVVLARDA-FTE------D--------NFLN-EVLQI-------ISSE--------------HAKVIPILCGV-S-E-D----Q--------------LQ-EN---IVY-----R---S-I-VT----------Y---V----S-IQH-----------------------------SD----NHF-DDRL-------QQA-------------------------------------------------------------L-S-------N-------------H
>Dava_TIR2_Scaf5_length_1470
----Q---QNT--NR----SVKVHMLSDGTKQ--S---E---D-------W-IND----------------TL-MPMLD---N--L--NV---TV------EYNI---AG--RPW-IM-EISRLIK-TGCKIIVVITK-D-HGI------T--------NQRSLTRISG-------F-------------------------Y----------------------------------------------------------------------------------------------------------------QPH-PSSL-------TS-------------------------------------------------------------NV-S-------N-------------Q
>evm.model.Scaffold_2__1_contigs__length_19597999.834
VIFQD---PTL--EH----DIYISYC----PD--N---C---L-------G-GSAFTS-------RYQDPNHI-AA-AL---S--R--TF---KPWV--ASVCLG---PKPSGDF-YE-DRALHLQ-KVKVFVALISP-E-YSQ------N--------DQCK-MEYQF-------ALLS--L-----------KKPVLPVIIAP-G-D---------------------IS-ST---IQA----YIDQDG-R-IP----------F---K-MESP-VGS-------E------G--------------EF----QER-MEYL-------ADA-------------I-------------K----KMINTVNTERETSRLQHLTIG------NGA-G-------E-------------G
>Bmi_TIR_c9t246
----P---ESN--KK----DIFISYC----WN--N---S---S-------L-SKENNEIPKLVGSQWNDPRKI-KS-LL---S--D--KY---NVWL--DIEQLT---SGQASGM-FE-QMTTGLI-NSKVVLAFISS-E-YAK------S--------DNCK-MEFQF-------AAKS--L-----------RKPFIPICVGE-N-M---------G------W----RE-SV---IGA----LV-LGS-G-VP----------T---I-DMLE-ISG-------E------S--------------HL----EKK-MEEI-------FER-------------L-------------S----E------------------HI------QPT-Q-------D-------------S
>evm.model.Scaffold_12__1_contigs__length_16779919.96
ISSHP---ENK--KK----DIFISYC----WT--N---S---H-------L-SKENNEITDLVGNEWNDPRMI-KT-LL---S--K--KY---NVWL--DIEQLT---SGQMTGM-FE-QITSGLI-NSKVVCAFVSS-Q-YAR------S--------ENCK-MEFQF-------AAKS--L-----------KKPFIPICVGE-D-M---------A------W----TE-SV---IGA----LV-SGS-G-VP----------V---V-DMVN-VKE-------K------S--------------HM----KKK-MKEI-------IER-------------I-------------S----E------------------YI----QPAEG-E-------E-------------D
>Bmi_TIR_av2c7t676
----K---SGP--PP----RVFLSYC----WS--N---S---K-------S-SFEAGQLKSYVGHEFSDPRKI-KADIEE--R--I--GE---RVWL--DIEQLN---SVNDSGM-FG-QIAEGLK-DSTIVVMCVSK-E-YTR------S--------QNCQ-MEASF-------ALRS--L-----------HKEAIVLEVGS-G-EQA---DRT-A------W----VG-SS---VGM----VL-PTE-Q-EP----------Y---I-LTADQINS-------Q------D--------------SY----NEI-IDQI-------CGK-------------L-------------K----E----------------------------G-A-------L-------------S
>evm.model.Scaffold_12__1_contigs__length_16779919.507
----SGTSSTV--PP----RVFLSYC----WS--N---S---K-------S-SFEAGQLRSYVGHEYSDPRKI-KADIEE--K--I--GE---EVWL--DIERLN---STDDSGM-FG-QIADGLR-DSSVVLMCVSK-E-YTN------S--------GNCQ-MEANF-------ALRS--L-----------HKTALILEVGS-G-LPE---DRS-S------W----MR-SS---VGM----VL-PAG-E-RP----------Y---V-FTAD---D-------H------T--------------EY----EAT-IDQI-------CKK-------------L-------------K----E---TV------LLEPKATDV------KRK-E-------E-------------V
>evm.model.Scaffold_12__1_contigs__length_16779919.533
----SGTSSTV--PP----RVFLSYC----WS--N---S---K-------S-SFEAGQLRSYVGHEYSDPRKI-KADIEE--K--I--GE---EVWL--DIERLN---STDDSGM-FG-QIADGLR-DSSVVLMCVSK-E-YTN------S--------GNCQ-MEANF-------ALRS--L-----------HKTALILEVGS-G-LPE---DRS-S------W----MR-SS---VGM----VL-PAG-E-RP----------Y---V-FTAD---D-------H------T--------------EY----EAT-IDQI-------CKK-------------L-------------K----E---TV------LLEPKATDV------KRK-E-------E-------------V
>Dava_TIR2_Scaf8_length2078
----P---PGK--KF----HLFVSHS----TS--D---K---E-------L-ARE----------------AV-VRPLRN--K--H--NL---KALA--CYHCMP---DA--HHFNDH-HISQAMT-ESCVVVVGISE-P-YLS------S--------NRCV-KEWNS-------AVKL--H----Q--R--GICRVVVCQFGV-V-S---------------------RP-EP---LKR-------------FL----------Y---L----D-FKD-----------------------------------DTK-RDAV-------MNM-------------L-------------V--------------------------------SE-I-------E-------------S
>Em0018g1162a_TIR
----P---IGK--KH----HIFVSHS----TA--D---K---K-------V-VRE----------------RL-VLPLRE--M--C--GF---IVNA--CYHFMT---PDESRYE-DS-GISQAFN-DSCVLIIALSK-Q-YLS------S--------ARCP-VLCVL-------FSVG-VLF-SVG--V--LFSVRCPVLCR--C-P---------------------VL-CV---LFS-----V---G-V-LF----------S---V----R-CPV-------L------C--------------RC----PVLCRCPV-------LCV-------------L----------------------------------------------FS-V-------R-------------C
>Contig_86261_CcaNewREf_Toll_like
-------------------DAFILYN----DD--DEEST---D-------F-VFS----------------TL-KPLLL---H-----ST---KSVM--TSKDFI---PG--VSY-KH-NFNSALA-ESILIFVICTS-K-LFN------N--------PTCD-SNVAN-------AITY--SN---S--K--WKKKLIPILLEK-C-E---------------------DP-SL----GA-------------IH----------G---I----T-YDR------------------------------------------S--------KD-------------N----------------------------------------------CN-E-------M-------------L
>Dava_TIR2_Scaf5_length_1207
----Q---ESS--KP----RVYISYA----EE--S---Q---E-------Y-VSR-----------------L-QHILQT--N--L--GYRQRDICT--LESDSI---PG--LNV-AQ-NIMNLVK-TCKKLIIVISK-N-YTD------S--------HWSN-YEMAT-------ILDN--G----N--I--ATADIIPIICND-G-STK---ND--------------LP-DE---LCI-------------LI----------P---L----H-AN-------------------------------D----RNF-TRKL-------NQS-------------L-----------------------------------------------E-Y-------R-------------K
>Dava_TIR2_Scaf7_length818
----P---L-H--KK----RVYVIHC----ND--S---K---Q-------W-VDN----------------LL-KTVLT---T--I--NV---QMV---TIDDAM---VG--SSI-SD-ARYELVD-KADKVIVVISP-S-SRNK-WSKEN--------QWSE-FELAH-------ARQK--DP---D--S--SKIKIIPVLYGN-V-K-S---ED--------------LP-AT---VSS-------------LV----------S---L----R-FDA-----------------------------------TDF-KEKV-------KES-------------I----------------------------------------------FY-E-------P-------------T
>Contig_25704_Ifas_Toll_like
----E---TQV--RK----VVYITHY----SD--S---K---D-------W-IIT----------------TL-KPILD---K--L--NV---HIL---TIEDAV---VG--LTI-AT-AHDDLVN-KADIIIVIFSL-Q-SKEDKKSLES--------KWIN-YDLDR-------AKHK--NP---D--P--SKISFIPILYG-------------------------------------------------------------------------------------------------------------------------------D----------------------------------------------------------------T-------K-------------Q
>Dava_TIR2_Scaf7length817
----I---HTK--KV----KVYLIYS----DD--S---T---D-------W-VND----------------TL-TPILY---Q--F--NI---TVL---TKEDAV---VG--KTI-AG-ARHDLVH-KTDKTIVVVSS-K-LTQDKLSEDI--------KWLN-YDLHQ-------VTQK--SP---D--P--SEINLIPILYGK-T-T-V---KD--------------LP-EI---LHG-------------LV----------A---L----R-ADD-----------------------------------NNF-QLKL-------KQ----------------------------------------------------------------S-------I-------------F
>Bmi_TIR_c11t478
----S---LAK--ELYEEKSLLLM-G-----R--G---Y---N-------Y-ATC-----------------L-EGALK---V--K--EV----SYM--HSEGIL---SG--ELK-HG-PLALVDE-NMPCVIVVVKD-NTYT-----------------KCH-NALQQ-------VKAR--------------QGRPITICE-------------------------------------------------------------------------------------------------------------------------------------------------------------E--------------------------------GD-S-------D-------------V
>evm.model.Scaffold_10__1_contigs__length_13016502.767
KSRST---KVA--NV----DAFICYS----RT--D---G---M-------T-VAK----------------TL-SEKLK---D--C--DY---RVKL--DTK-----------SK-AA-SCADAIN-NAKYAIVILSP-A-FFH------D--------EHAM-GVLER-------LICR--QL---N--R--GERFILPLWHEV-D-E---------------------RQ-VF---ESW-------------PQ----------M---C----D-IFG-------L------K---------------T----SIG-VPAI-------VRE-------------F-------------R--------------------------------NK-I-------I-------------H
>Dava_TIR2_Scaf12length1143
----L---E----------EIVILPA----LR--P---E---------------------------------L-FTGLR---SPAK--GL---LLF-------GP---PG---NG-KT-MIAKAVANKSQCTFFCISA-S-SLT------S--------KWHG-ESEKLVKALFAVARDR--------------QPSIIF--IDE-V-D-S---ILG-R-----RKE---NEHDA---MRR-----L---K-N-EF----------L---L----S-FDG-------M------QS-------------SE----DDR-ILVM-------AAT-------------N-------------R--------------------------------PE-E-------I-------------D
>EAT40501-MyD88_Aaeg
----Q---NKQ--FY----DAFILFA----DA--D---I---E-------F-ATK-----------------I-MERMEE-----R--KL---KICI--KDRDLL---AG--ITF-EHEAIIKLISERCRRLVVVISR-E-FLK------S--------PLNN-FFVMY-------AQAL--QI---E--Q--KKRKIIPCVYER-L-E---------------------LP-AN---LKF-------------YF----------I---L----D-YKR-------S------N--------------KL----YNF-WDKL-------EDA-------------I-------------K--------------------------------VR-T-------D-------------S
>Nvec_EDO37202.1
----L---SGD--KH----DVFISYS----HC--N---D---A-------E-AMK-----------------V-LQLLKEH-N--P--SI---NVFI--DTSGLN---TG--ASW-QQ-ALYHALD-NSRSVVALLSP-D-YVK------S--------KVCK-EEYSL-------ALAL--HM---D--P-QRDFRLVSIVIEP-V-D------Q--------------LP-VW---CCK-------------PL----------A---V----D-CS----------------------------------------------------AE-------------D----------------------------------------------AD-G-------T-------------S
>scaffold5660-Ocar
--------------F----DVFISFH----EK--D---D---S-------F-AME-----------------L-IEKCKE-----S--NL---SVFTGAHDENLM---GG--VDM-FE-HVEEIIEHACKRTAIILSP-D-YVN------S--------EMKS-FEANI-------AFR-------------------------------------------------------------------------------------------------------------------------------------------------------------------------------------------------------------------------L-------S-------------P
>ABB76627-MyD88_Cfarre
----K---DEI--YY----DCFVIYN----PD--A---SDQLE-------F-VKQ-----------------M-SRILEG--P-EY--NF---RLFI--PWRDDL---VG--TAM-HS-VSAAIIEKKCRRCIVVLSK-S-FNN------S--------PAAD-FQLKF-------AHAL--SP---G--A--RQKRVIPVLIEN-I-E---------------------PP-SI---LNF-------------VA----------P---A----P-FYN-------V------G--------------IR----DWQ-WPRV-------AAT-------------I-------------K--------------------------------SE-L-------R-------------P
>Nve_MyD88_XP_032222160.1
LTHLP---DDE--MY----DAFVCYA----PE--D---V---E-------F-VKQ-----------------L-LQKMEG--P-PY--NL---RLCV--DYRDIL---PG--ASE-LH-GIAHIIEERCRKIIVILSP-N-FNR------S--------AMAD-FQAQI-------GLSL--SP---D--C--KQRRLIPVKIEH-C-T---------------------IP-II---YRF-------------IT----------H---V----D-MTR-------T------E--------------VV----EFI-WGNL-------ARS-------------L-------------G--------------------------------ER-A-------D-------------I
>Nemve5.187.1_MyD88
----P---DDE--MY----DAFVCYA----PE--D---V---E-------F-VKQ-----------------L-LQKMEG--P-PY--NL---RLCV--DYRDIL---PG--ASE-LH-GIAHIIEERCRKIIVILSP-N-FNR------S--------AMAD-FQAQI-------GLSL--SP---D--C--KQRRLIPVKIEH-C-T---------------------IP-II---YRF-------------IT----------H---V----D-MTR-------T------E--------------VV----EFI-WGNL-------ARS-------------L-------------G--------------------------------ER-A-------D-------------I
>Nve_Myd88XP_032222159.1
LTHLP---DDE--MY----DAFVCYA----PE--D---V---E-------F-VKQ-----------------L-LQKMEG--P-PY--NL---RLCV--DYRDIL---PG--ASE-LH-GIAHIIEERCRKIIVILSP-N-FNR------S--------AMAD-FQAQI-------GLSL--SP---D--C--KQRRLIPVKIEH-C-T---------------------IP-II---YRF-------------IT----------H---V----D-MTR-------T------E--------------VV----EFI-WGNL-------ARS-------------L-------------G--------------------------------ER-A-------D-------------I
>Em0004g1111a_TIR
----R---DKF--EF----ESHRIYI----SC--SEKKI---S-------W-VTE----------------HL-KPLVQ---RLFV--GC---EVIV--PSDSML---AG--HPI-TE-ERMRLIS-ETDKILVVCSP-E-YES------S--------QWCQ-YELQQ-------SVSK--DP---S--L--LEGRIVCILCDG-C-S---------------------AP-RL---ISG-------------VE----------S---I----Q-VDD-----------------------------------AMF-ESKL-------GKS-------------I----------------------------------------------AK-P-------M-------------F
>Spur_Toll
----H---NDY--EF----DVNIIFY----DD--D---E---E-------W-IRD----------------NL-RPTLEVQ-L--P--QF-Q-RNTF--GDADLI---PG--MYY-LD-AVDYVVS-RSYKTIILLSR-A-AVR------D--------RWFM-LKFRT-------AMNH--VS---D--T--QTEFVVVVFLED-I-P-D---DE--------------IP-FL---ARL----FL---SDG-RP----------Y---L----H-WTE-------D-----VR--------------GQ----EYF-WNEL-------AKN-------------------------------------------------------------L-T-------I-------------N
>Cgigas_TLR1_ADV16386.1
----D---GDK--SF----DAFLAYS----HK--D---D---D-------Y-VTR----------------EF-IPRLENE----L--KY---RLCV--YYRDFP---IG--GTI-AD-TVASSIN-RSKRTILLVSK-H-FND------H--------EWRN-TAFQH-------SFGG--LF---K--Q--KDNHLIIVLLDD-A-K-G---MK--------------LD-RQ---LKV----LV---K-S-HP----------V---I----S-YRD-----------------------------------MCF-WEKL-------QYM-------------M----------------------------------------------GS-S-------K-------------R
>Apis_Toll
----D---RER--LY----DCYVCYS----PN--D---E---D-------F-VLH----------------SL-AVELEHG-A--A--GL---RLCL--HHRDLPCVLRA--STP-AP-VVLEAVH-ASRRVLIVLTR-N-FLL------T--------EWSR-FEFRA-------ALHE--AL---R--G--RTAQLIIVQAEN-A-Y-PE--VE--------------LD-RE---LRP----YL---R-TAAA----------I---L----T-WNE-----------------------------------KRF-WERL-------RYA-------------I----------------------------------------------PS-A-------G-------------D
>Nve_Toll_XP_032218341.2
VDDTD---VSK--IY----DTFISYS----SQ--D---A---S-------W-VRE----------------TL-QRTLESH-V--P--PY---RLCI--HDRDFE---IG--ASI-HD-NILNSVR-LSKRMIMVLSN-H-FIA------S--------EWCR-LEFRA-------AHQK--VL---E--D--RTNYLIIILFDD-V-D-P---ST--------------LD-DE---TKL----YL---R-T-NT----------Y---L----S-VSN-----------------------------------KWF-WQKL-------FYA-------------L----------------------------------------------PK-P-------L-------------A
>Bfloridae_TLR2
--------MDK--PY----DAFLSYS----HH--D---L---D-------F-ILQ----------------HI-LPGLENR-E--P--PF---RVCL--HHRDFI---PG--VPI-AE-NILTAVE-ESRRTIVVVSR-N-FLD------S--------DWCQ-LEFQA-------AHAQ--VL---R--D--RTNRLIMILLED-I-P-E---ED--------------AP-PD---IRH----YI---K-T-KT----------Y---L----K-WGD-----------------------------------ERF-WERL-------VY------------------------------------------------------------------------A-------------M
>Lvann_ABK58729.1
----D---ADK--KY----DAFISYS----HK--D---E---E-------F-VNT----------------VL-VSGLESG-N--P--KY---RICL--HYRDWI---PG--EYI-QN-QILQSVE-DSRRTIVVLSS-N-FIE------S--------VWGQ-LEFKA-------AHSQ--AL---Q--D--RTNRIIVIVYGQ-V-P-PE--SE--------------LD-EK---LRL----YI---S-M-KT----------Y---V----K-WGD-----------------------------------AKF-WEKL-------RYI-------------M----------------------------------------------PH-P-------Q-------------E
>Pmart_AFK64753.1
--------KDY--EF----DAFISYA----DE--D---R---Q-------F-ALH----------------DM-MKNVERE----G--NL---KLCF--HNRDFI---PG--FDI-AE-NITNAIN-NSRKTLCVISS-N-YLN------S--------YWCM-YELNI-------GRME--SI---Y--SRNGEDVLFLVILEN-C-S-S---SN--------------IP-FS---VFD----II---E-K-KS----------Y---I----E-YPN-------D-----TE--------------GD----IIF-WRKL-------RD--------------------------------------------------------------T-I-------S-------------M
>Hmagni_Myd88
----K---KEK--TY----DVNICYA----PE--D---R---E-------W-VIN----------------TL-VFEVE---R--A--GI---KTFV--NIRDDT---PG--NFF-AE-NIMDAIE-NSNRTIVVMSP-D-FFK------N--------NICD-KTLQI-------GLS----------------HQIIPILYRP-C-E---------------------VP-YF---LNH-------------MT----------Y---L----D-WCD-------K------D--------------VR----PVF-WRNL-------FRD-------------------------------------------------------------I-R-------N-------------N
>Hvu_TLR2ABE26988.1
----K---KEK--TY----DVNICYA----PE--D---R---E-------W-VIN----------------TL-VFEVE---R--A--GI---KTFV--NIRDDT---PG--NFF-AE-NIMDAIE-NSNRTIVVMSP-D-FFK------N--------NICD-KTLQI-------GLS----------------HQIIPILYRP-C-E---------------------VP-YF---LNH-------------MT----------Y---L----D-WCD-------K------D--------------VR----PVF-WRNL-------FRD-------------------------------------------------------------I-R-------N-------------N
>Hvu_TLR_ABE26987.1
----P---EQK--NN----DVFISYS----SQ--N---R---E-------W-VKN----------------TL-LFELE---K--R--NI---SVCI--DFRDFV---VG--EYI-SK-NILDGMY-NSRKTIVVISS-D-YLK------S--------NYCK-EELQT-------ASQ---------------GHSVIFIMIEK-C-K---------------------LP-RY---LKQ-------------QL----------S--KN----Q-VFE-------W------D--------------DN----ERF-WKNL-------IL--------------------------------------------------------------A-I-------R-------------S
>Amille_TIR1
----D---SGF--KF----DAFIIYS----TT--D---E---K-------W-VKN----------------KL-LLALEK--K--H--NI---KCCI--HYRDFL---PG--VPF-VE-NMAKSVY-NSRKTIAVVSK-S-FLS------S--------NYCN-HELNI-------ALHR--LV---E--R--GDNSIIVIKLDD-V-E-D---SD--------------LP-IE---LQF-------------RS----------Y---I----D-FTK-------A-----T---------------DR----KTW-EYKL-------VHS-------------F----------------------------------------------RG-E-------R-------------C
>Skowal_TLR-2
----D---DEF--KY----DVFLSHS----SK--D---E---E-------W-VLK----------------VL-HPTLENP-P--Y--NY---KLCL--DYRDFI---IG--DTI-AD-NIIDAVQ-KSRKTAFILTK-S-FIE------S--------EWCY-FELEM-------VRQQ--MF---D--E--HRDLAILIMKEN-V-S-T---GD--------------MP-GL---LKY----LM---R-K-GN----------Y---I----E-WSD-------N-----KH--------------GE----LLF-WSKL-------DSA-------------L----------------------------------------------KC-T-------K-------------T
>AAH33756.1
----S---RNI--CY----DAFVSYS----ER--D---A---Y-------W-VEN----------------LM-VQELENF-N--P--PF---KLCL--HKRDFI---PG--KWI-ID-NIIDSIE-KSHKTVFVLSE-N-FVK------S--------EWCK-YELDF-------SHFR--LF---D--E--NNDAAILILLEP-I-E-K---KA--------------IP-QRFCKLRK----IM---N-T-KT----------Y---L----E-WPM-------D-----EA--------------QR----EGF-WVNL-------RA--------------------------------------------------------------A-I-------K-------------S
>Contig_14342_CoRefNew_Toll-like_REceptor_2
----E---QHY--LY----DVFICFQ----ND--A---A---V-------Y-VKE----------------TL-LKELEDP-T--V--GV---KACV--HYRDFR---PG--KTI-IR-NIIDCIR-NSRNVVFVVSH-G-FST------S--------GWCS-FEVDA-------AITV--ILKRAQ--G--ENRKVIPILLPG-A--------T--------------VP-EE---LQI-------------YQ----------P---V----S-D-------------------------------GD----AEF-WPKL-------KSA-------------L----------------------------------------------KS-D-------V-------------S
>scaffold2913-Ocar_TollReceptor_2
--------------Y----DVFVCFN----ED--Q---K---E-------W-VKT----------------VL-LPEMEG--N--L--GL---KACV--HYRDFI---PG--KSI-VT-NIINSIT-ASRQVVFVFSK-G-FER------S--------GWCH-YELTS-------ALAL--VN----------------------------------------------------------------------------------------------------------------------------------------------------G-------------V-----------------------------------------------F-E-------R-------------Q
>Em0015g1222a_TIR
----V---AKK--KN----DVFISYR----RS--T---G---S-------Q-LAS----------------LL-KVHLQ---L--R--GL---GVFL--DVTELG---SG--E-F-DN-NILLNIA-DSSNFVLLLTP-N-CLD------RCAGDTLIQDWVH-REIRC-------ALQ--------------NGVPVIPVTNN--F-EWPSKTDH--------------FP-DD---IQR-------------LM----------KMNAV----N-WIH-----------------------------------EYQ-DASL-------SK-------------------------------------------------------------LI-S-------F-------------L
>Em0015g1245a_TIR
----V---AKK--KN----DVFISYR----RS--T---G---S-------Q-LAS----------------LL-KVHLQ---L--R--GL---GVFL--DVTELG---SG--E-F-DN-NILLNIA-DSSNFVLLLTP-N-CLD------RCAGDTLIQDWVH-REIRC-------ALQ--------------NGVPVIPVTNN--F-EWPSKTDH--------------FP-DD---IQR-------------LM----------KMNAV----N-WIH-----------------------------------EYQ-DASL-------SK-------------------------------------------------------------LI-S-------F-------------L
>Emu0004g59a_TIR
----P---GHK--AG----EILISYV----HS--E---A---T-------LHASA-----------------L-KQALQ---K--E--GY---SVFL--DIDSIT---GG--ADW-QD-TLNEAIG-RCSLFVALVTL-R-YGY------T--------LWTN-REVKL-------ADI--------------LGKIIVPVNFLA-D-W---------------------PP-SC---LAI-------------QF----------A--TT----Q-YAQ---------------------------------------WEQP-------FDT---------------------------K--------------------------------EP-S-------N-------------S
>Tadh_EDV20851.1
AIAVK---DNS--EK----EILISYV----RA--E---A---A-------LHALS-----------------L-KEEFE---K--L--GF---SVYL--DVHEIK---CG--VDW-QD-SLNDAVS-SCEVFVPLVTP-R-YGK------T--------QWTN-REIKL-------ADV--------------LGKYVVPVNFLS-D-W---------------------PP-AC---LAI-------------QF----------A--TT----Q-FVP---------------------------------------WKTTENILKDGNKD---------------------------D--------------------------------IS-Y-------W-------------D
>evm.model.Scaffold_10__1_contigs__length_13016502.322
YSLEQ---SQD--FT----DVFLSHN----WG--T---D---EQGRNNHER-VSA-----------------V-NDALK---Q--L--GY---KTWF--DSD-RM---TG---DI-VD-TLCDGID-NTRLVLVFVTQ-K-YAK------EVQSG-QDNNTKK-LEFKY-------AMRR----------K--GATKMIPIIMEE-R-M-K---NSG-D-----------WK-GP---IGL----TL---G-G-IL----------S---VKMFFD-FDD-------I------D--------------KF----KGG-MKDL-------KKE-------------I-------------D----N------------------R--------LK-M-------L-------------Q
>evm.model.Scaffold_10__1_contigs__length_13016502.321
SGVVL---GDD--ET----HVFLSHN----WG--T---D---EQGRNNHER-VSA-----------------V-NDALK---Q--L--GY---KTWF--DSD-RM---TG---DI-VD-TLCDGID-NTRLVLVFVTQ-K-YAK------EVQSG-QDNDTRK-LEFNN-------ARRV----------K--GANNMVPVIMEE-R-M-K---KPG-D-----------WK-GP---VGM----TL---G-G-TV----------P---VRMFFD-FED-------V------A--------------KF----WEG-ISEI-------KKE-------------I-------------D---------------------------------K-R-------L-------------S
>Bmi_TIR_c9t862
----G---KPG--KT----DVFLTHD----WG--E---D---ELGRSNHDR-VAV-----------------V-NEALK---E--L--GY---KTWF--DSD-RM---TG---DI-LN-KMASGID-NTKIILVFVTQ-R-YAL------KVEGD-NGADNCK-LEFQH-------AARM----------K--TKNLMVPIIMEN-R-M-K---SPS-A-----------WK-GP---VGV----IL---G-G-EL----------A---VRMSYE-FSD-------C------E--------------RF----KAG-IAEL-------KQE-------------I-------------D---------------------------------V-R-------L-------------R
>evm.model.Scaffold_12__1_contigs__length_16779919.942
----M----QG--KT----DVFLTHD----WG--K---D---ELGRGNHER-VAV-----------------V-NTALK---E--L--GY---VTWF--DSD-RM---SG---DI-MQ-QMAAGID-NTRVVLVFVTQ-R-YAQ------KVGGT-NEADNCK-LEFQY-------ATRM----------K--TKALMVPIIMED-R-M-K---RPS-E-----------WT-GP---VGF----AL---G-G-EL----------A---LRMSFD-FED-------K------Q--------------KF----TAS-LAEL-------KHE-------------I-------------D----L------------------R--------LE-K-------L-------------G
>Bmi_TIR_c6t784
-------------MT----DFFLSHD----WG--T---D---EVGRNNHDR-VGK-----------------V-NDKLK---E--M--EF---ETWF--DQD-KL---SG---NI-MD-QMAKGIE-TSKVVLVFLTR-N-YVS------KVTGD-NASDNCK-LEFNH-------AARV----------L--TSANLLPVVMES-S-M-T---NTS-D-----------WK-GS---IGF----QL---G-N-KL----------Y---VNMTGN-VND-------P------V--------------YL----EGK-IQEL-----------------------L-------------D---------------------------------T-V-------K-------------T
>evm.model.Scaffold_7__1_contigs__length_16789085.1114
--------------------------------------------------------------------------------------------------------------------MD-QMAKGIE-STKVCLVFITR-N-YMN------KVTGD-VASDNCK-LEFNH-------AARV----------L--TGANMLPIVMES-S-M-T---KTS-D-----------WK-GA---IGF----QL---G-N-KL----------Y---VNITGN-VND-------P------T--------------YL----EEK-VNFL-------LDK-------------V-------------K----T------------------Y--------PN-M-------G-------------G
>Bmi_TIR_c8t728
SYSLL---SPS--KI----EVYVSGE----VC--E---T---Q-------W-TNT----------------DFITRELA------Q--HF---KVQT--DP--PL---PR--YPG-FQ-TEEDLVM-SCNVMIFVLTD-S-SLA------D--------SFCV-HQLRT-------AIAN--------------HVPIVLIREPEGT-D---------------------IP-DS---IGDDTPIVL---N-R-PVTALTDIADQTP---V----L-FLD-------D----------------------S----PKP-VGKD-------Q-N-------------R-------------G--------------------------------VN-K-------S-------------V
>Hca_TIR_cont93c7g15i1
----S---NKY--SY----DIALQYT----TL--D---S---D-------F-AIA-----------------L-TQGLK---E--R--GV---KVCE------------G---E------FEEGQL-QARYILVVLSK-Q-YFT------Q--------GLQD--HLLP-------ILREEVNP---A--A--SLQRIFPVLVGL-------------------------TP-ES---LED-------------LC----------P--EFNLISQ-FSA-----------------------------------ISG-IAEV-------IRL-------------V-------------S--------------------------------MT-V-------R-------------N
>Bmi_TIR_c13t313
----T---EEH--DY----DLYLHYT----DA--D---R---K-------F-AEY-----------------L-IQLLK---E--E--GV---TILS------------G---DF-KE-IWTEEPL-RCRYCVPILSK-S-YIQ------Q--------DLTA--ELNI-------LLDQEINP---G--A--SLKNIIPILNGV-------------------------TP-KY---LSD-------------TC----------P--GLESVAQ-FSF-----------------------------------IGG-VGEY-------IKQ-------------I-------------T--------------------------------SI-I-------H-------------N
>evm.model.Scaffold_10__1_contigs__length_13016502.723
TVGIT---EEH--DY----DLYLHYT----DV--D---R---K-------F-AEL-----------------L-IQLLK---D--E--GV---SILS------------G---DF-KD-IWTEDPL-RCRYCVPILSK-S-YIQ------Q--------NLVS--ELNF-------LLDQEINP---G--A--SLKNIIPVLNGV-------------------------TP-QY---LSD-------------TC----------P--ELDTVAQ-FSF-----------------------------------IGG-VGEY-------IKQ-------------I-------------I--------------------------------ST-V-------HNRLKTSINRWYKAA
>evm.model.Scaffold_1__1_contigs__length_19761999.545
-------------------------------------------------------------------------------------------------------ME---IG--ANW-SA-DITSAIR-LAKCELCLLSE-E-YLK------S--------EMCT-KEISL-------AFES--------------GKLIIPLVLPR-T-D-Q---TKA-RPLVKCAYKPSYPP-HQ---ISH----ET---I-Q-ST----------W---I----D-FRP-------A------SS-ERDPSDLAEFEELY----REP-LKIL-------LDRLHLSKTRSNICDIN-------------G--------------------------------TW-V-------V-------------Q
>Hca_cont_93c5g74i1
----F---HSS--IY----DAMITYR----SL--D---G---Q-------W-ADF-----------------L-QSYLE---G--N--EI---LCWR--DQ-RIE---VG--SNW-SS-DITSAIR-MAKCELCLLSE-E-YLK------S--------EMCT-KEITI-------AYDS--------------GKLIIPIVLPY-T-D-P---NKK-RPLVKSTYKPAYPP-HQ---ISH----ET---S-Q-ST----------W---I----D-FRP-------A------SNIEKDPGDIFEFTDQY----EAP-LSIL-------LNR------------------------------------------------------------LQ-L-------S-------------K
>Bmi_TIR_c5t387
----F---HSS--IY----DVMITYR----ST--D---S---G-------W-ADL-----------------L-QMYLE---N--N--EV---LCWR--DQ-RME---IG--ANW-SS-DITSAIR-LAKCELCLLSE-E-YLK------S--------EMCT-KEISL-------AFDS--------------GKLIIPLVLPH-T-D-Q---SKP-RPLVKSTYKPSYPP-HQ---ISH----ET---S-Q-ST----------W---I----D-FRP-------A------SS-DVDPENVGQFELMY----LDP-LKVL-------LDR------------------------------------------------------------LQ-L-------S-------------K
>Bmi_TIR_c9t209
----R---QME--RK----HVMLSYQ----WD--S---Q---E-------I-VLR-----------------V-YNSLT---S--L--GY---RVWM--DIMGGI---SG--GNI-FA-SMAQSIE-KSSALVCFMTE-G-YER------S--------SNGE-KELTY-------ADNT--------------SVRIIPCLLQE-R-V-G---GGE-P------YK---PT-GW---LGF----LT---S-N-LL----------Y---V----D-FTK-------A------E--------------SDEEVYDKA-IEDL-------VKQ-------------M-------------N--------------------------------FY-M-------I-------------I
>evm.model.Scaffold_12__1_contigs__length_16779919.153
----M-----S--EK----HVMLSYQ----WG--S---Q---E-------L-VIR-----------------V-YNSLT---S--L--GY---RVWM--DVMGGI---NG--GNI-FA-CMASSVE-RSSAIVCFMTE-R-YET------S--------ENGE-RELTY-------AGSK--------------KVTIIPCLVQD-I-RKK---QGC-R------YK---PE-GW---LGL----LT---S-H-LL----------H---V----D-FTQ-------V------E--------------SDKIAYDEA-IVKL-------VKQ-------------L-------------N--------------------------------FY-K-------I-------------I
>Bmi_TIR_c11t841
-------------MP----HIMISYQ----WD--S---Q---E-------L-AKK-----------------V-FEKLE---G--L--GF---DAWM--DLEDM----SG---NI-NE-AMAEAVE-NAMVVCPFLTE-K-YQA------S--------KNCK-KELNY-------SDAC--------------DVAFVPCMIQP-N-F-K-------------------AK-GW---LGL----LT---A-G-ML----------W---I----D-FRN-------P------D--------------NF----EQS-VESL-------VKE-------------I-------------TAACGD------------------KV-------AE-I-------A-------------L
>Bmi_TIR_c11t842
-------------MP----HIMLSYQ----WD--V---Q---D-------L-AKK-----------------V-FEKLE---G--L--GF---NVWM--DLQDM----SG---NI-NE-AMAEAVE-NSIVVCPFLTE-K-YQA------S--------KNCK-KELNY-------SDGC--------------DKDIVPCMAQP-N-F-K-------------------AS-SW---LGL----LT---A-G-ML----------W---I----D-FRN-------N------A--------------KF----ETS-MQSL-------VKE-------------I-------------TATCGD------------------KI-------AK-V-------A-------------V
>Hca_TIR_cont_93c3g45i1
----E---KLG--ES----HIMLSYN----WG--V---Q---E-------L-VIA-----------------V-YDYIE---S--K--GL---PVWM--DVKGGV---TG---NI-NA-AMAKGVE-NAMVICPFMTE-A-YQS------S--------EACE-LELNY-------AKDR--------------RVQIVPVMVQQ-R-M-E---NGS-E------YR---AS-GW---LGV----IT---A-G-KL----------W---L----D-FRG-------A------E--------------GDE--IAKK-GDAL-------LLE-------------I-------------A----N------------------KL------------------N-------------L
>Bmi_TIR_c3t770
----E---KLG--EK----HIMLSYN----WG--V---Q---D-------V-VRT-----------------T-YEYIE---S--I--GI---PVWM--DIKGGV---SG---NI-NA-AMAKGVE-GASMICPFMTE-D-YEA------S--------ESCE-LELNY-------AKDR--------------KVQIVPCMVQE-Q-S-K---DGG-Q------YR---AS-GW---LGV----IT---A-G-KL----------W---T----D-FRG-------L------E--------------DDEGRIAAQ-ANAL-------LLE-------------I-------------A----N------------------KL-------NV-D-------T-------------R
>Bmi_TIR_c3t769
----E---KLG--EK----HIMLSYN----WG--V---Q---D-------V-VRT-----------------T-YEYIE---S--I--GI---PVWM--DIKGGV---SG---NI-NA-AMAKGVE-GASMICPFMTE-D-YEA------S--------ESCE-LELNY-------AKDR--------------KVQIVPCMVQE-Q-S-K---DGG-Q------YR---AS-GW---LGV----IT---A-G-KL----------W---T----D-FRG-------L------E--------------DDEGRIAAQ-ANAL-------LLE-------------I-------------A----N------------------KL-------NV-D-------T-------------R
>evm.model.Scaffold_2__1_contigs__length_19597999.791
ADLVK---KLG--KK----HIMLSYN----WG--V---Q---D-------L-VRT-----------------T-YEYLE---S--R--GI---PVWM--DIKGGM---SG---NI-NA-SMAKAVE-NAMIICPFMTE-A-YQN------S--------ESCE-LELNY-------AKDS--------------QVQIVPCMVQN-L-D-K---DGG-R------YR---AT-GW---LGV----IT---A-G-KL----------W---T----D-FRD-------L------E--------------DDGAKIAQQ-CDAL-------LLE-------------I-------------A----S------------------KL-------NV-DTSGGFKPV-------------K
>Hca_cont_93c5g199i1
----D---QMG--ER----HVMLSYQ----WD--S---Q---E-------L-VKK-----------------V-YAAIK---E--K--GV---NVWM--DIEGGV---TG---NI-NE-AMAEGVD-GAAVVCPFMTQ-K-YQE------S--------KNCS-KELNY-------TNDS--------------SIVVVPCMAQT-R-T-D---NGN-M------YR---AR-GW---LGI----IT---A-G-KL----------W---I----D-FKG-------E------D--------------QM----EYR-VIQL-------LTE-------------C-------------C--------------------------------NQ-L-------N-------------K
>Bmi_TIR_c10t383
------------------------------------------------------------------------------------------------------------------------MASGVE-GSAVVCCFMTQ-K-YEK------S--------KNCS-AELNY-------ANDR--------------GVVVVPCMAQN-R-T-E---DGN-P------FR---AS-GW---LGI----LT---A-G-KL----------W---L----D-FKS-------D------E--------------QL----EKR-IVQL-------LTE-------------C-------------C----A------------------RL-------CK-S-------E-------------T
>evm.model.Scaffold_9__1_contigs__length_12719999.83
EALKD---QMG--DR----HIMLSYQ----WD--N---Q---E-------L-VAK-----------------V-YDLIV---E--H--GI---NVWM--DIHGGV---TG---NI-NE-AMATGVE-GSAIVCCFMTQ-K-YER------S--------KNCS-AELNY-------ANDR--------------GTTIVPCMAQN-R-T-E---EGN-P------YR---AS-GW---LGI----LT---A-G-KL----------W---I----D-FKS-------D------E--------------QL----EMR-ITQL-------LTE-------------C-------------C----S------------------RLCKSETPVGK-M-------V-------------T
>Hca_cont_93c3g1188i1
----A---DDS--KI----NIMISYS----HQ--D---S---E-------I-MQG-----------------I-MDLLT---T--H--GF---GVWV--DT-KLK---GG--ANF-FK-DIGSAVI-GCDIFLFLLSE-H-SIS------S--------KYCQ-DELSL-------ARIS--------------NKRILPLTYCS-F-R-E---ITG-A-----------ME-AG---FRL----IL---S-C-VQ----------W---V----C-LDPKEEEIDNN------K--------------RF----LES-LNEV-------LQS-------------E-------------L--------------------------------SE-D-------A-------------R
>Bmi_TIR_c3t33
----T---DST--KF----NVMISYS----HQ--D---S---E-------L-MLR-----------------I-RDLLT---A--N--GF---DVWV--DT-KLK---GG--SNF-FK-NIGSAVI-GCDIFFYILTE-H-SVA------S--------KFCQ-DEVSL-------ARIS--------------NKKILPVTYCD-P-K-D---VAP-E-----------MD-AG---LRL----IL---S-C-VQ----------W---I----C-LDPKLDDEEND------R--------------QI----VQS-LNET-------LQS-------------D-------------L--------------------------------SD-D-------S-------------R
>Dava_TIR2_Scaf2length1205
----A---KKR--KL----NLFISYT----HQ--DN--N---G-------F-ASK-----------------L-SVDLK---L--Q--GW---DVFL--DTSNIP---IG--GAL-PQ-HIAKGID-NCDGMIIIYTE-N-YSK------S--------GWCP-KELDY-------AVEL--------------KKQLFPLKCKK-I-D-Y---EQ---------------G-SS---VAW----HL---S-S-LL----------Y---C----D-FFK--DD---S------E--------------GY----KES-LKKL-------ICS-------------I-------------K--------------------------------ER-F-------G-------------Q
>Dava_TIR2_Scaf14_length1633
----D---TTK--KF----SLFISYT----HK--DN-TN---N-------F-AGR-----------------L-HDDLK---L--Q--GW---EVFI--DTENIG---IG--DEL-PT-KIVTAIN-DCDGMIVIVTK-N-YTE------S--------KWCP-KEVDY-------ADSK--------------GKKLYPLFREK-I-D-D---DAK-P-----------SS-VH---LHI----NT---T-R-LL----------Y---G----S-FCE-------D------D--------------KY----DES-LKQL-------IEC-------------I-------------R--------------------------------KD-A-------I-------------K
>DavaTIR2_Scaf13_length1628
----F---KNQ--KF----SLFISYT----HK--DN-TN---E-------F-AQR-----------------L-QGDLE---L--Q--GW---EVRI--DTEFMG---PG--DEL-SG-KIATAIH-DCNGMIVILTK-N-YKE------S--------KWCP-KEVNL-------ADSK--------------DKKLYVLDREK-I-A-D---DAK-P-----------SS-ID---LHI----NT---S-Q-LL----------H---C----S-FCE-------D------D--------------QY----DES-LKQL-------IKF-------------L-------------R--------------------------------KD-A-------E-------------N
>Tadh_EDV19217.1
DKSSA---CGE--KW----DVFLSYS----WN--N---K---D-------E-VKK-----------------I-KSYLE---Q--Q--KW---TVWI--DDDRVA---GG--QKL-DS-VLSNGIE-ACKVFVPCLSR-S-YAN------S--------DNCY-SELSH-------AKDL--------------KKFIIPIVLGD-V-D-P---KNG-G-L----KG---KN-GD---LNF----KI---T-G-LT----------Y---I----K-IKD-------F------E--------------DK-ATTNKK-LNDL-------NKAVH--------RRLI-------------G--------------------------------YD-E-------E-------------A
>Cowarz_EFW45096.1
----P---PKQ--QW----DIFLSYR----HL--D---G---D-------F-ARA-----------------L-EADLN---E--R--GF---SVWV--DKNDIS---AG--NDW-RS-DIANGID-NALCVVFLMTP-G-SVQ------S--------KYCL-EEVHY-------AYEA--------------DKPIFPVVFVD-A-Y-E---H---------------MK-GA---LKM----ML---S-R-IQ----------W---I----D-FEN-------I---------------------PY----ETS-LLNL-------IGQ-------------V-------------D--------------------------------RI-R-------L-------------E
>Contig_18768_Cnu_TIR2
-------------------DIFLSYA----HV--N---L---K-------L-AKQ-----------------L-KNALN---E--A--GY---SVWI--DEAGIR---PG--HKW-RN-EIADGIE-SCSGVLFVMTD-R-SAH------S--------VYCI-DELGL-------AEDM--------------KKPIFTVECEH-V-K---------N-----------ID-PG---LRL----II---M-S-RQ----------W---V----S-CVD-------E------S--------------HF----EAK-VSQL-------VSA-------------L-------------K--------------------------------SN-G-------V-------------H
>Contig_17222_SpoRefNew_TIR2
-------------------DLFLSYA----HI--N---I---Q-------F-ARK-----------------L-KKALN---D--A--LY---TVWI--DEAGIR---AG--HKW-RN-EIADGIH-GCRGVVFIMTP-R-SAN------S--------EYCQ-DELGL-------AEEY--------------RKPIMTAKL----------------------------------------------------------------------------------------------------------------------------------------------------------------------------------------------ES-I-------S-------------E
>Dava_TIR2_Scaf14_length1515
----S---VVG--RK----DIFLSYA----HM--N---I---E-------F-SRK-----------------I-KAALN---E--A--GY---SVWI--DEAGIR---AG--HKW-RN-EIADGIQ-GCKVVIFIMTE-R-SSN------S--------TYCQ-NELGL-------AEEF--------------KKPIVNLRVES-V-K---------E-----------VD-PG---LKL----II---Q-R-RQ----------W---I----D-FSK-------P------D--------------DF----ANC-MSEL-------LKG-------------L-------------A--------------------------------SQ-G-------I-------------T
>evm.model.Scaffold_8__1_contigs__length_17334913.105
SVKPV---EQP--TY----NFFICHT----EE--D---Y---EP------Y-VKK-----------------L-VKKCE---K--E--DI---SIFT--RSYSLL---WG--DSQ-RQ-DTEYAIA-SATYGIVLLSP-S-LLN------SY-----RNTWCE-KDLDV-------LFDR--NT-SNT--G--NTTHILPIYCGQ-I-T---------------------HK-SV---QEK--YPFL---A-I-QK----------R---L----V-YEE--------------E--------------KV----EGI-VRQM-------KQV-------------LEKRKMKLKQFPTTR--------------------------------TI-I-------E-------------S
>Hca_TIR_cont_93c13g608i3
----K---GPK--RW----DVFICYV----SE--D---T---N-------Y-VIQ-----------------L-KEAFE---R--E--NI---EVFF--AKDELS---WG--CQL-HR-VINEGLR-DSKYGLVVLSK-S-FIE------KST------QWTT-SELSS-------LHSK--SR---L--S--DQNCILPIWKGG-I-T-E---VE--------------VG-AY---D---------------MT----------L---V----G-IQA-------M------K--------------EE----EMT-CDLM-------AQE-------------L-------------K--------------------------------KK-L-------K-------------S
>Hca_TIR_cont_93c13g608i1.fa
----K---GPK--RW----DVFICYV----SE--D---T---N-------Y-VIQ-----------------L-KEAFE---R--E--NI---EVFF--AKDELS---WG--CQL-HR-VINEGLR-DSKYGLVVLSK-S-FIE------KST------QWTT-SELSS-------LHSK--SR---L--S--DQNCILPIWKGG-I-T-E---VE--------------VG-AY---D---------------MT----------L---V----G-IQA-------M------K--------------EE----EMT-CDLM-------AQE-------------L-------------K--------------------------------KK-L-------K-------------R
>Hca_TIR_cont_93c13g608i2
----K---GPK--RW----DVFICYV----SE--D---T---N-------Y-VIQ-----------------L-KEAFE---R--E--NI---EVFF--AKDELS---WG--CQL-HR-VINEGLR-DSKYGLVVLSK-S-FIE------KST------QWTT-SELSS-------LHSK--SR---L--S--DQNCILPIWKGG-I-T-E---VE--------------VG-AY---D---------------MT----------L---V----G-IQA-------M------K--------------EE----EMT-CDLM-------AQE-------------L-------------K--------------------------------KK-L-------K-------------R
>evm.model.Scaffold_10__1_contigs__length_13016502.400
CMHNK---EPK--RW----DVFICHV----SE--D---E---N-------Y-IIQ-----------------L-KEAFV---R--E--KI---DVFF--AKDELS---WG--CEL-HR-VINDGLR-DSKYGLVVLSK-H-FVN------KCS------KWTS-SELSS-------LHSK--SR---LS-S--QDDCILPIWKKD-I-S-E---AE--------------VG-AF---D---------------MT----------L---V----G-IKA-------L------K--------------EE----DMS-VDQM-------AVE-------------L-------------K--------------------------------KKLR-------N-------------D
>Dava_TIR2_Scaf6_length1816
----H---LYH--CL----PFVVVYA----SF--HV-VM---T-------F-IAT-----------------V-----A---R--S--RM---HAFF--TDPN----------------TPFSVAG-QNDELVYILSV-R-FVL------S--------KYCN-FRLAV-------AQQL--IK---LTFI--SQGRIYRVIYTT-L-A-C-------------------SP-NR---SNP-------------V-----------Y--------A-FDN--PL---L------S--------------SR----FNL-VIVI-------FQN-------------F-------------R--------------------------------GS-I-------I-------------P
>Contig_13109_Ifas_TIR2
----T---EQF--QY----DVFVSYA----TD--T---E---E-------F-AEQ----------------VV-RRGLK---E--R--DY---KVKT--P-GDFM---PG--YTI-DE-NIIDAYA-ASRYVVILFSE-K-YGL------N----------S--SELIY-------AYNK--LE---M--T--KTNCLIPVMCGA-T-----------------------VP-ET---LRH-------------IT----------Y---A----D-FEK-----------------------------------DDV-VSRV-------AAT-------------I----------------------------------------------GT-P-------L-------------F
>Dava_TIR2_Scaf48_length9
----P---DLF--QY----DVFISHT----QD--T---E---D-------Y-VKT----------------IL-KSGLM---E--K--GY---RVQT--P-VDYV---VG--RT--TD-DIMTAFT-TSRYIIILFSA-S-YDH------H----------C--LELQY-------AYNK------------------------------------------------------------R-------------IT----------Y---A----D-YDN-----------------------------------DEV-ITRV-------EQT-------------I----------------------------------------------GK-P-------L-------------H
>Dava_TIR2_Scaf1length2291
----P---DIF--QY----DVFISHT----QD--T---E---D-------Y-VKT----------------IL-KSGLM---E--K--GY---RVQT--P-VDYV---VG--RT--TD-DIMKAFT-ASRYIIILFSA-S-YDH------H----------C--LELQY-------AYNK--VS---N--T--HCNCLIPIKCGG-V-----------------------IP-KK---LQR-------------IT----------Y---A----D-YDS-----------------------------------DEV-ITRV-------EQT-------------I----------------------------------------------GK-P-------L-------------H
>Dava_TIR2_Scaf48_length7
------------------------------------------------------------------------------M---E--K--GY---RVQT--P-VDYV---VG--HT--TD-DIMKAFT-TSRYIIILFSA-S-YDH------H----------C--LELQY-------AYNK--VS---K--T--HCNCLIPIKCGG-V-----------------------IP-KK---LQR-------------IT----------Y---A----D-YDN-----------------------------------DEV-ITRV-------EQT-------------I----------------------------------------------GK-P-------L-------------H
>DavaTIR2_Scaf14_length..767
----P---DLY--QY----DVFISHT----QD--T---D---D-------Y-VNT----------------VL-KKGLE---G--K--GY---RVQT--P-VDFV---AG--HVS-DE-NIINTFK-YSRYVMILFSA-A-YDH------N----------C--SELQY-------AYNK--VD---E--T--KYNCLIPVKCGG-V-----------------------IP-AK---LER-------------IT----------Y---A----D-YDN-----------------------------------DDV-VSRV-------EQT-------------I----------------------------------------------GT-P-------L-------------Y
>Dava_TIR2_Scaf14length766
----P---DLY--QY----DVFISHA----QD--N---E---N-------Y-VNT----------------VL-KKGLV---E--K--GY---RVQT--P-VDFV---AG--HVS-DK-NIINAFK-YSRYVMILFSA-A-YDH------N----------C--SELQY-------AYNK--VD---E--T--RYNCLIPVKCGG-V-----------------------IP-AK---LER-------------IT----------Y---A----D-YDN-----------------------------------DDV-VSRV-------EQT-------------I----------------------------------------------GK-P-------L-------------Y
>IgTIR2_Amphimedon_queenslandica
----H---EGF--QW----DAFLSYH----TE--A---E---E-------F-VIR----------------HI-KQVLE---E--R--GY---KIFW--HHSDFI---GG--KTI-TD-NINDAVN-ESRKVIFVFTR-N-FVN------S--------EYCM-MELHS-------TLDR--LQ---R--T--RTRCMIPIALEDET-T---------------------VP-IE---LKS----T--------VT----------Y---W----P-VL---------------T--------------EE----EMN-TEKL-------ICL-------------I----------------------------------------------GS-S-------I-------------R
>Em0012g665a
----A---TGY--LY----DVFISSH----VE--A---S---E-------L-AHD----------------QL-FKGLEAWSP--R--GY---RVCW--HERDFL---TG--ATI-LQ-NISEAVQ-SSRKVVVVLSK-R-YME------S--------QFCR-MELDL-------ALHR--MH---S--S--RTRCLIPIALGE-GCV-P---DE--------------LK-GK---ITY----WP---L-R-EA----------V---V----K-SEE--------------G--------------GR----EEL-LRKL-------TSL-------------I----------------------------------------------GD-P-------I-------------E
>Em0012g672a_TIR
----A---TGY--LY----DVFISSH----VE--A---S---E-------L-AHD----------------QL-FKGLEAWSP--R--GY---RVCW--HERDFL---TG--ATI-LQ-NISEAVQ-SSRKVVVVLSK-R-YME------S--------QFCR-MELDL-------ALHR--MH---S--S--RTRCLIPIALGE-GCV-P---DE--------------LK-GK---ITY----WP---L-R-EA----------V---V----K-SEE--------------G--------------GR----EEL-LRKL-------TSL-------------I----------------------------------------------GD-P-------I-------------E
>Dava_TIR2_Scaf10_length452
----E---YDY--EF----DVFMSFA----KT--E---T---E-------Q-AEI-----------------L-FKILE---N--PNYNY---QVVW--HHRDFT---IG--VPS-EQ-NMEDYIM-KSRKVILALSP-G-FLL------S--------DHCK-NEFAL-------SYGR--LE---D--R--EENCIIPVVMSP-C-A---------------------IP-KE---IQF-------------LR----------S---L----R-YDS--------------N--------------NL----GNF-VNRL-------TEY-------------L----------------------------------------------GT-P-------I-------------S
>Dava_TIR2_Scaf10_length453
----E---YDY--EF----DVFMSFA----KT--E---T---E-------Q-VEI-----------------I-FKMLE---N--SHYNY---RVVW--HHRDFN---IG--VPS-EQ-NMEDYIM-KSRKVILALSP-G-FLL------S--------DHCK-NEFAL-------SYGR--LE---D--R--EENCIIPIVISP-C-T---------------------IP-KE---IQF-------------LR----------I---L----R-YDG--------------N--------------NF----GNF-MNRL-------TEH-------------L----------------------------------------------GT-P-------I-------------S
>Dava_TIR2Scaf13_length..907
----L---LQL--KY----DVLPVYA----ES--D---R---H-------F-VEK----------------QF-LTPLT---K--Q--GY---LILD--HHLNFM---PG--NAI-AD-NILTAVK-ESRFVLPIITK-D-FLK------S--------KYCI-FELEQ-------SVIK--MI---K--T--KTTCIIPVTTDL-V-L---------------------LP-EC---LKN-------------LV----------T--SV----I-LD--------EKD----P--------------VF----STH-IDRI-------KNN-------------I----------------------------------------------GL-P-------M-------------Y
>Contig_10398_PfiNewRef_TLR2
----L---NDV--QY----DVFISFA----EE--D---K---E-------A-AEN----------------II-KHPLS---K--M--GY---SVCW--HHDDFI---PG--CTI-ED-NMERAIF-KSRLTIILISN-A-FIS------S--------KFCQ-KEFSI-------LKRK--MQ---Q--T--STNCLVPVMMNANF-D---------------------IP-PE---FQE-------------FT----------Y---I----N-I-------------------------------DD----K-----NF-------IQK-------------L----------------------------------------------ST-T-------L-------------G
>Contig_18070_Cnu_MyD88
----P---RPG--VY----DVYLSCD----TE--D---W---H-------F-GKH-----------------L-GDILK---Q--N--GF---SVYE--YEEDSD---PG--EDE-PQ-VKGDMIMEKCRKVILIMSP-S-YIE------S--------EYKM-MEASL-------ARSK--CP---A--P--RKNFLIPIIYKE-C-K---------------------TP-NF---LKN-------------VH----------C---L----D-YCK-------LQKE-PAK--------------LE----NFF-W----------------------------------------------------------------------------K-------K-------------L
>Hvu_Myd88_CDG67778.1
----T---LNN--SY----DVFISYA----KD--D---I---S-------F-AKL-----------------I-KNRLEN--E--N--GF---KVCI--DYCDFL---PG--YNP-FE-QICSVIEEKCRKVIVILSP-N-FNE------S--------NNCQ-TQAKI-------ALSL--SF---E--F--NKNKVIPILYKK-C-E---------------------IP-RI---LKL-------------LT----------R---L----D-CTD-------P------Y--------------TS----PY-----------------------------------------------------------------------------------------------------F
>Hvu_Myd88_XP_047132228.1
----T---LNN--SY----DVFISYA----KD--D---I---S-------F-AKL-----------------I-KNRLEN--E--N--GF---KVCI--DYCDFL---PG--YNP-FE-QICSVIEEKCRKVIVILSP-N-FNE------S--------NNCQ-TQAKI-------ALSL--SF---E--F--NKNKVIPILYKK-C-E---------------------IP-RI---LKL-------------LT----------R---L----D-CTD-------P------Y--------------TS----PYF-WTRL-------ITA-------------I-------------------------------------------------N-------K-------------Q
>Dava_TIR2_Scaf12_length1619
----N---EIQ--NY----DIYLSAS----QDKED---Q---E-------F-AEE-----------------I-YQKLQ---K--E--KF---TVFF--SGHHNM---IG--RPF-SE-SVVKMIREKCTKTLIILSE-S-YNK------S--------ESCT-YEARM-------AHMK--SL---D--A--RNHVLVPVMYKK-C-K---------------------TP-DF---ISH-------------LF----------Y---L----E-FER-------YKDRSPED--------------IQ----EYF-WSRL-------YRS-------------L-------------R--------------------------------YN-P-------H-------------S
>Contg_7633_SpoNewRef_Toll_like_Receptor
-------------RY----DIFLSFA----IE--D---R---E-------F-AEE-----------------V-KARLQT--K--K--KL---RVFM--PSEDVM---PG--EVF-SE-LVADMIKQGCRKTIIILSP-A-YLA------S--------PWCS-FE-------------------------------------------------------------------------------------------------------------------------------------------------------------------------------------------------------------------------------------------------------------
>Emu0024g411a_TIR
----V---SKQ--RC----DIFLSFA----QE--D---R---E-------F-AEE-----------------V-KARLQT--K--K--KR---KVFI--PSEDVM---PG--EVF-SE-QVADMIKQGCRKTVIILSP-A-YLR------S--------PWCS-FESHL-------ALHH--SP---D--S--KEHILIPVLYQK-C-T---------------------IP-SF---LSH-------------IC----------Y---A----D-YTR-------YSQD-PSK--------------CE----QYF-WDKV-------YKA-------------C-------------Q--------------------------------HT-V-------S-------------A
>Emu0024g416a_TIR
----V---SKQ--RC----DIFLSFA----QE--D---R---E-------F-AEE-----------------V-KARLQT--K--K--KL---KVFI--PSEDVM---PG--EVF-SE-QVADMIKQGCRKTVIILSP-A-YLR------S--------PWCS-FESHL-------ALHH--SP---D--S--KEHILIPVLYQK-C-T---------------------IP-SF---LSH-------------IC----------Y---A----D-YTR-------YSQD-PSK--------------CE----QYF-WDKV-------YKA-------------C-------------Q--------------------------------HT-V-------S-------------A
>Contig_6440_Pseu_Toll_like
----I---RGQ--QY----DVFLSFS----ET--D---E---R-------F-AEE-----------------V-RQRLID--N--A--RV---RVFV--PSSGLM---SD--RAF-HQ-EIADMIKEGCSRTVIILSP-D-YLS------S--------PWCG-YEANL-------AFIN--SP---D--A--SRNTTIPILYRQ-C-E---------------------VP-SF---LSH-------------LH----------Y---L----D-YPR-------FKDN-RKD--------------CE----SYF-WGRL-------YKS-------------I-----------------------------------------------A-H-------R-------------M
>ADR78337-MyD88_Aque
----I---DGS--DF----DIFLSFA----PA--D---A---E-------F-ADE-----------------M-RLRLIN--R--A--GI---SVYI--ASEGLM---PG--QSF-ID-EVADKIKRGCRKTIIILSP-D-YNQ------C--------SWCN-YEARL-------AHHK--NP---D--P--KRHTLIPIVYRK-C-E---------------------VP-DF---MSH-------------LF----------Y---L----D-FSR-------YKDD-HRQ--------------CE----KYF-WDRL-------YKS-------------V-------------R--------------------------------HQ-Q-------P-------------G
>Contig_14344_PfiNewRef_MYD88
----L---QGH--EF----DVFLSFA----SP--D---K---D-------F-AEE-----------------M-RLRLVH--K--A--NI---SVYI--PSEGLM---PG--QSF-QD-EIADKIKRGCRKTVIIMSP-D-YID------S--------SWCN-YEARL-------AHHK--NP---D--P--RRHVLIPVMYRK-C-N---------------------VP-DF---ISY-------------LF----------Y---L----D-YPR-------YKDN-PKT--------------CE----QHF-WDRL-------YK--------------------------------------------------------------S-I-------Q-------------L
