# Supplementary material for: The Chromosome-level Genome of the Ctenophore Mnemiopsis leidyi A. Agassiz, 1865 Reveals a Unique Immune Gene Repertoire
Source: Genome Biol Evol. 2025 Jan 21;17(2):evaf006. doi: 10.1093/gbe/evaf006 (PMC11797021; doi:10.1093/gbe/evaf006)
Supplement: evaf006_Supplementary_Data [file evaf006_supplementary_data.zip › Supplementary_Tables.xlsx]

## Sheet: Supp_Table_1
Supplementary Table 1: Annotation of the chromosome-level genome assembly of Mnemiopsis leidyi
##gff-version 3
## decorated with emapper-2.1.7
c13	EVM	CDS	1500	1554	.	+	0	ID=cds.evm.model.c13.1;Parent=evm.model.c13.1
c13	EVM	exon	1500	1554	.	+	.	ID=evm.model.c13.1.exon1;Parent=evm.model.c13.1
c13	EVM	gene	1500	4278	.	+	.	ID=evm.TU.c13.1;Name=EVM%20prediction%20c13.1
c13	EVM	mRNA	1500	4278	.	+	.	ID=evm.model.c13.1;Parent=evm.TU.c13.1;Name=EVM%20prediction%20c13.1;em_target=27923.ML455314a-PA;em_score=52.0;em_evalue=6.6e-05;em_tcov=7.5;em_OGs=COG5024@1|root,KOG0654@2759|Eukaryota;em_COG_cat=D;em_desc=cell division;em_max_annot_lvl=2759|Eukaryota;em_PFAMs=Cyclin_C,Cyclin_N;em_Preferred_name=;em_KEGG_ko=ko:K06627,ko:K21777;em_KEGG_Pathway=ko04110,ko04152,ko04218,ko04914,ko05161,ko05165,ko05…
c13	EVM	CDS	1707	1911	.	+	2	ID=cds.evm.model.c13.1;Parent=evm.model.c13.1
c13	EVM	exon	1707	1911	.	+	.	ID=evm.model.c13.1.exon2;Parent=evm.model.c13.1
c13	EVM	CDS	2958	3172	.	+	1	ID=cds.evm.model.c13.1;Parent=evm.model.c13.1
c13	EVM	exon	2958	3172	.	+	.	ID=evm.model.c13.1.exon3;Parent=evm.model.c13.1
c13	EVM	CDS	4067	4278	.	+	2	ID=cds.evm.model.c13.1;Parent=evm.model.c13.1
c13	EVM	exon	4067	4278	.	+	.	ID=evm.model.c13.1.exon4;Parent=evm.model.c13.1
c13	EVM	CDS	16240	16310	.	-	2	ID=cds.evm.model.c13.2;Parent=evm.model.c13.2
c13	EVM	exon	16240	16310	.	-	.	ID=evm.model.c13.2.exon3;Parent=evm.model.c13.2
c13	EVM	gene	16240	20234	.	-	.	ID=evm.TU.c13.2;Name=EVM%20prediction%20c13.2
c13	EVM	mRNA	16240	20234	.	-	.	ID=evm.model.c13.2;Parent=evm.TU.c13.2;Name=EVM%20prediction%20c13.2
c13	EVM	CDS	19814	19935	.	-	1	ID=cds.evm.model.c13.2;Parent=evm.model.c13.2
c13	EVM	exon	19814	19935	.	-	.	ID=evm.model.c13.2.exon2;Parent=evm.model.c13.2
c13	EVM	CDS	20212	20234	.	-	0	ID=cds.evm.model.c13.2;Parent=evm.model.c13.2
c13	EVM	exon	20212	20234	.	-	.	ID=evm.model.c13.2.exon1;Parent=evm.model.c13.2
c13	EVM	CDS	57835	57913	.	+	0	ID=cds.evm.model.c13.3;Parent=evm.model.c13.3
c13	EVM	exon	57835	57913	.	+	.	ID=evm.model.c13.3.exon1;Parent=evm.model.c13.3
c13	EVM	gene	57835	59665	.	+	.	ID=evm.TU.c13.3;Name=EVM%20prediction%20c13.3
c13	EVM	mRNA	57835	59665	.	+	.	ID=evm.model.c13.3;Parent=evm.TU.c13.3;Name=EVM%20prediction%20c13.3;em_target=51511.ENSCSAVP00000017650;em_score=65.1;em_evalue=3.98e-12;em_tcov=59.3;em_OGs=KOG3469@1|root,KOG3469@2759|Eukaryota,3A62P@33154|Opisthokonta,3BT3U@33208|Metazoa,3D9GS@33213|Bilateria,48FS9@7711|Chordata;em_COG_cat=C;em_desc=Cytochrome c oxidase subunit VIa;em_max_annot_lvl=33208|Metazoa;em_Preferred_name=COX6A1;em_KEG…
c13	EVM	CDS	58951	59102	.	+	2	ID=cds.evm.model.c13.3;Parent=evm.model.c13.3
c13	EVM	exon	58951	59102	.	+	.	ID=evm.model.c13.3.exon2;Parent=evm.model.c13.3
c13	EVM	CDS	59552	59665	.	+	0	ID=cds.evm.model.c13.3;Parent=evm.model.c13.3
c13	EVM	exon	59552	59665	.	+	.	ID=evm.model.c13.3.exon3;Parent=evm.model.c13.3
c13	EVM	CDS	61614	61710	.	+	0	ID=cds.evm.model.c13.4;Parent=evm.model.c13.4
c13	EVM	exon	61614	61710	.	+	.	ID=evm.model.c13.4.exon1;Parent=evm.model.c13.4
c13	EVM	gene	61614	71308	.	+	.	ID=evm.TU.c13.4;Name=EVM%20prediction%20c13.4
c13	EVM	mRNA	61614	71308	.	+	.	ID=evm.model.c13.4;Parent=evm.TU.c13.4;Name=EVM%20prediction%20c13.4;em_target=27923.ML13704a-PA;em_score=741.0;em_evalue=1.44e-268;em_tcov=96.2;em_OGs=KOG3575@1|root,KOG3575@2759|Eukaryota;em_COG_cat=K;em_desc=steroid hormone mediated signaling pathway;em_max_annot_lvl=2759|Eukaryota;em_PFAMs=Hormone_recep;em_Preferred_name=
c13	EVM	CDS	62765	62895	.	+	2	ID=cds.evm.model.c13.4;Parent=evm.model.c13.4
c13	EVM	exon	62765	62895	.	+	.	ID=evm.model.c13.4.exon2;Parent=evm.model.c13.4
c13	EVM	CDS	64691	64804	.	+	0	ID=cds.evm.model.c13.4;Parent=evm.model.c13.4
c13	EVM	exon	64691	64804	.	+	.	ID=evm.model.c13.4.exon3;Parent=evm.model.c13.4
c13	EVM	CDS	68538	68724	.	+	0	ID=cds.evm.model.c13.4;Parent=evm.model.c13.4
c13	EVM	exon	68538	68724	.	+	.	ID=evm.model.c13.4.exon4;Parent=evm.model.c13.4
c13	EVM	CDS	69010	69165	.	+	2	ID=cds.evm.model.c13.4;Parent=evm.model.c13.4
c13	EVM	exon	69010	69165	.	+	.	ID=evm.model.c13.4.exon5;Parent=evm.model.c13.4
c13	EVM	CDS	69471	69586	.	+	2	ID=cds.evm.model.c13.4;Parent=evm.model.c13.4
c13	EVM	exon	69471	69586	.	+	.	ID=evm.model.c13.4.exon6;Parent=evm.model.c13.4
c13	EVM	CDS	69798	69902	.	+	0	ID=cds.evm.model.c13.4;Parent=evm.model.c13.4
c13	EVM	exon	69798	69902	.	+	.	ID=evm.model.c13.4.exon7;Parent=evm.model.c13.4
c13	EVM	CDS	70022	70163	.	+	0	ID=cds.evm.model.c13.4;Parent=evm.model.c13.4
c13	EVM	exon	70022	70163	.	+	.	ID=evm.model.c13.4.exon8;Parent=evm.model.c13.4
c13	EVM	CDS	70345	70524	.	+	2	ID=cds.evm.model.c13.4;Parent=evm.model.c13.4
c13	EVM	exon	70345	70524	.	+	.	ID=evm.model.c13.4.exon9;Parent=evm.model.c13.4
c13	EVM	CDS	70689	70794	.	+	2	ID=cds.evm.model.c13.4;Parent=evm.model.c13.4
c13	EVM	exon	70689	70794	.	+	.	ID=evm.model.c13.4.exon10;Parent=evm.model.c13.4
c13	EVM	CDS	71164	71308	.	+	1	ID=cds.evm.model.c13.4;Parent=evm.model.c13.4
c13	EVM	exon	71164	71308	.	+	.	ID=evm.model.c13.4.exon11;Parent=evm.model.c13.4
c13	EVM	CDS	75502	75553	.	+	0	ID=cds.evm.model.c13.5;Parent=evm.model.c13.5
c13	EVM	exon	75502	75553	.	+	.	ID=evm.model.c13.5.exon1;Parent=evm.model.c13.5
c13	EVM	gene	75502	76223	.	+	.	ID=evm.TU.c13.5;Name=EVM%20prediction%20c13.5
c13	EVM	mRNA	75502	76223	.	+	.	ID=evm.model.c13.5;Parent=evm.TU.c13.5;Name=EVM%20prediction%20c13.5
c13	EVM	CDS	75833	75963	.	+	2	ID=cds.evm.model.c13.5;Parent=evm.model.c13.5
c13	EVM	exon	75833	75963	.	+	.	ID=evm.model.c13.5.exon2;Parent=evm.model.c13.5
c13	EVM	CDS	76167	76223	.	+	0	ID=cds.evm.model.c13.5;Parent=evm.model.c13.5
c13	EVM	exon	76167	76223	.	+	.	ID=evm.model.c13.5.exon3;Parent=evm.model.c13.5
c13	EVM	CDS	77641	77841	.	+	0	ID=cds.evm.model.c13.6;Parent=evm.model.c13.6
c13	EVM	exon	77641	77841	.	+	.	ID=evm.model.c13.6.exon1;Parent=evm.model.c13.6
c13	EVM	gene	77641	79620	.	+	.	ID=evm.TU.c13.6;Name=EVM%20prediction%20c13.6
c13	EVM	mRNA	77641	79620	.	+	.	ID=evm.model.c13.6;Parent=evm.TU.c13.6;Name=EVM%20prediction%20c13.6;em_target=27923.ML14713a-PA;em_score=639.0;em_evalue=1.98e-221;em_tcov=30.7;em_OGs=COG4870@1|root,KOG1565@1|root,KOG1543@2759|Eukaryota,KOG1565@2759|Eukaryota,38CRR@33154|Opisthokonta,3B9IY@33208|Metazoa;em_COG_cat=O;em_desc=Belongs to the peptidase M10A family;em_max_annot_lvl=33208|Metazoa;em_Preferred_name=;em_EC=3.4.24.80;em…
c13	EVM	CDS	78101	78729	.	+	0	ID=cds.evm.model.c13.6;Parent=evm.model.c13.6
c13	EVM	exon	78101	78729	.	+	.	ID=evm.model.c13.6.exon2;Parent=evm.model.c13.6
c13	EVM	CDS	79161	79295	.	+	1	ID=cds.evm.model.c13.6;Parent=evm.model.c13.6
c13	EVM	exon	79161	79295	.	+	.	ID=evm.model.c13.6.exon3;Parent=evm.model.c13.6
c13	EVM	CDS	79584	79620	.	+	1	ID=cds.evm.model.c13.6;Parent=evm.model.c13.6
c13	EVM	exon	79584	79620	.	+	.	ID=evm.model.c13.6.exon4;Parent=evm.model.c13.6
c13	EVM	CDS	83736	83782	.	+	0	ID=cds.evm.model.c13.7;Parent=evm.model.c13.7
c13	EVM	exon	83736	83782	.	+	.	ID=evm.model.c13.7.exon1;Parent=evm.model.c13.7
c13	EVM	gene	83736	84647	.	+	.	ID=evm.TU.c13.7;Name=EVM%20prediction%20c13.7
c13	EVM	mRNA	83736	84647	.	+	.	ID=evm.model.c13.7;Parent=evm.TU.c13.7;Name=EVM%20prediction%20c13.7
c13	EVM	CDS	84187	84256	.	+	1	ID=cds.evm.model.c13.7;Parent=evm.model.c13.7
c13	EVM	exon	84187	84256	.	+	.	ID=evm.model.c13.7.exon2;Parent=evm.model.c13.7
c13	EVM	CDS	84519	84647	.	+	0	ID=cds.evm.model.c13.7;Parent=evm.model.c13.7
c13	EVM	exon	84519	84647	.	+	.	ID=evm.model.c13.7.exon3;Parent=evm.model.c13.7
c13	EVM	CDS	86848	86873	.	+	0	ID=cds.evm.model.c13.8;Parent=evm.model.c13.8
c13	EVM	exon	86848	86873	.	+	.	ID=evm.model.c13.8.exon1;Parent=evm.model.c13.8
c13	EVM	gene	86848	106754	.	+	.	ID=evm.TU.c13.8;Name=EVM%20prediction%20c13.8
c13	EVM	mRNA	86848	106754	.	+	.	ID=evm.model.c13.8;Parent=evm.TU.c13.8;Name=EVM%20prediction%20c13.8;em_target=27923.ML14713a-PA;em_score=1244.0;em_evalue=0.0;em_tcov=60.0;em_OGs=COG4870@1|root,KOG1565@1|root,KOG1543@2759|Eukaryota,KOG1565@2759|Eukaryota,38CRR@33154|Opisthokonta,3B9IY@33208|Metazoa;em_COG_cat=O;em_desc=Belongs to the peptidase M10A family;em_max_annot_lvl=33208|Metazoa;em_Preferred_name=;em_EC=3.4.24.80;em_KEGG…
c13	EVM	CDS	87466	88068	.	+	1	ID=cds.evm.model.c13.8;Parent=evm.model.c13.8
c13	EVM	exon	87466	88068	.	+	.	ID=evm.model.c13.8.exon2;Parent=evm.model.c13.8
c13	EVM	CDS	88536	88645	.	+	1	ID=cds.evm.model.c13.8;Parent=evm.model.c13.8
c13	EVM	exon	88536	88645	.	+	.	ID=evm.model.c13.8.exon3;Parent=evm.model.c13.8
c13	EVM	CDS	90934	91177	.	+	2	ID=cds.evm.model.c13.8;Parent=evm.model.c13.8
c13	EVM	exon	90934	91177	.	+	.	ID=evm.model.c13.8.exon4;Parent=evm.model.c13.8
c13	EVM	CDS	91874	91965	.	+	1	ID=cds.evm.model.c13.8;Parent=evm.model.c13.8
c13	EVM	exon	91874	91965	.	+	.	ID=evm.model.c13.8.exon5;Parent=evm.model.c13.8
c13	EVM	CDS	92302	92386	.	+	2	ID=cds.evm.model.c13.8;Parent=evm.model.c13.8
c13	EVM	exon	92302	92386	.	+	.	ID=evm.model.c13.8.exon6;Parent=evm.model.c13.8
c13	EVM	CDS	100662	100798	.	+	1	ID=cds.evm.model.c13.8;Parent=evm.model.c13.8
c13	EVM	exon	100662	100798	.	+	.	ID=evm.model.c13.8.exon7;Parent=evm.model.c13.8
c13	EVM	CDS	101023	101174	.	+	2	ID=cds.evm.model.c13.8;Parent=evm.model.c13.8
c13	EVM	exon	101023	101174	.	+	.	ID=evm.model.c13.8.exon8;Parent=evm.model.c13.8
c13	EVM	CDS	101391	101494	.	+	0	ID=cds.evm.model.c13.8;Parent=evm.model.c13.8
c13	EVM	exon	101391	101494	.	+	.	ID=evm.model.c13.8.exon9;Parent=evm.model.c13.8
c13	EVM	CDS	102263	102372	.	+	1	ID=cds.evm.model.c13.8;Parent=evm.model.c13.8
c13	EVM	exon	102263	102372	.	+	.	ID=evm.model.c13.8.exon10;Parent=evm.model.c13.8
c13	EVM	CDS	102612	102694	.	+	2	ID=cds.evm.model.c13.8;Parent=evm.model.c13.8
c13	EVM	exon	102612	102694	.	+	.	ID=evm.model.c13.8.exon11;Parent=evm.model.c13.8
c13	EVM	CDS	102860	102955	.	+	0	ID=cds.evm.model.c13.8;Parent=evm.model.c13.8
c13	EVM	exon	102860	102955	.	+	.	ID=evm.model.c13.8.exon12;Parent=evm.model.c13.8
c13	EVM	CDS	103152	103274	.	+	0	ID=cds.evm.model.c13.8;Parent=evm.model.c13.8
c13	EVM	exon	103152	103274	.	+	.	ID=evm.model.c13.8.exon13;Parent=evm.model.c13.8
c13	EVM	CDS	103414	103476	.	+	0	ID=cds.evm.model.c13.8;Parent=evm.model.c13.8
c13	EVM	exon	103414	103476	.	+	.	ID=evm.model.c13.8.exon14;Parent=evm.model.c13.8
c13	EVM	CDS	103773	104104	.	+	0	ID=cds.evm.model.c13.8;Parent=evm.model.c13.8
c13	EVM	exon	103773	104104	.	+	.	ID=evm.model.c13.8.exon15;Parent=evm.model.c13.8
c13	EVM	CDS	104351	104442	.	+	1	ID=cds.evm.model.c13.8;Parent=evm.model.c13.8
c13	EVM	exon	104351	104442	.	+	.	ID=evm.model.c13.8.exon16;Parent=evm.model.c13.8
c13	EVM	CDS	104739	104823	.	+	2	ID=cds.evm.model.c13.8;Parent=evm.model.c13.8
c13	EVM	exon	104739	104823	.	+	.	ID=evm.model.c13.8.exon17;Parent=evm.model.c13.8
c13	EVM	CDS	105215	105307	.	+	1	ID=cds.evm.model.c13.8;Parent=evm.model.c13.8
c13	EVM	exon	105215	105307	.	+	.	ID=evm.model.c13.8.exon18;Parent=evm.model.c13.8
c13	EVM	CDS	105581	105752	.	+	1	ID=cds.evm.model.c13.8;Parent=evm.model.c13.8
c13	EVM	exon	105581	105752	.	+	.	ID=evm.model.c13.8.exon19;Parent=evm.model.c13.8
c13	EVM	CDS	106175	106270	.	+	0	ID=cds.evm.model.c13.8;Parent=evm.model.c13.8
c13	EVM	exon	106175	106270	.	+	.	ID=evm.model.c13.8.exon20;Parent=evm.model.c13.8
c13	EVM	CDS	106593	106754	.	+	0	ID=cds.evm.model.c13.8;Parent=evm.model.c13.8
c13	EVM	exon	106593	106754	.	+	.	ID=evm.model.c13.8.exon21;Parent=evm.model.c13.8
c13	EVM	CDS	107347	108159	.	-	0	ID=cds.evm.model.c13.9;Parent=evm.model.c13.9
c13	EVM	exon	107347	108159	.	-	.	ID=evm.model.c13.9.exon7;Parent=evm.model.c13.9
c13	EVM	gene	107347	110720	.	-	.	ID=evm.TU.c13.9;Name=EVM%20prediction%20c13.9
c13	EVM	mRNA	107347	110720	.	-	.	ID=evm.model.c13.9;Parent=evm.TU.c13.9;Name=EVM%20prediction%20c13.9
c13	EVM	CDS	108360	108445	.	-	2	ID=cds.evm.model.c13.9;Parent=evm.model.c13.9
c13	EVM	exon	108360	108445	.	-	.	ID=evm.model.c13.9.exon6;Parent=evm.model.c13.9
c13	EVM	CDS	108664	109122	.	-	2	ID=cds.evm.model.c13.9;Parent=evm.model.c13.9
c13	EVM	exon	108664	109122	.	-	.	ID=evm.model.c13.9.exon5;Parent=evm.model.c13.9
c13	EVM	CDS	109343	109499	.	-	0	ID=cds.evm.model.c13.9;Parent=evm.model.c13.9
c13	EVM	exon	109343	109499	.	-	.	ID=evm.model.c13.9.exon4;Parent=evm.model.c13.9
c13	EVM	CDS	109753	109891	.	-	1	ID=cds.evm.model.c13.9;Parent=evm.model.c13.9
c13	EVM	exon	109753	109891	.	-	.	ID=evm.model.c13.9.exon3;Parent=evm.model.c13.9
c13	EVM	CDS	110252	110380	.	-	1	ID=cds.evm.model.c13.9;Parent=evm.model.c13.9
c13	EVM	exon	110252	110380	.	-	.	ID=evm.model.c13.9.exon2;Parent=evm.model.c13.9
c13	EVM	CDS	110665	110720	.	-	0	ID=cds.evm.model.c13.9;Parent=evm.model.c13.9
c13	EVM	exon	110665	110720	.	-	.	ID=evm.model.c13.9.exon1;Parent=evm.model.c13.9
c13	EVM	CDS	119391	119503	.	+	0	ID=cds.evm.model.c13.10;Parent=evm.model.c13.10
c13	EVM	exon	119391	119503	.	+	.	ID=evm.model.c13.10.exon1;Parent=evm.model.c13.10
c13	EVM	gene	119391	125195	.	+	.	ID=evm.TU.c13.10;Name=EVM%20prediction%20c13.10
c13	EVM	mRNA	119391	125195	.	+	.	ID=evm.model.c13.10;Parent=evm.TU.c13.10;Name=EVM%20prediction%20c13.10;em_target=27923.ML30771a-PA;em_score=151.0;em_evalue=7.35e-47;em_tcov=100.0;em_OGs=COG0526@1|root,KOG0907@2759|Eukaryota;em_COG_cat=CO;em_desc=cell redox homeostasis;em_max_annot_lvl=2759|Eukaryota;em_KEGG_ko=ko:K03671;em_KEGG_Pathway=ko04621,ko05418,map04621,map05418;em_BRITE=ko00000,ko00001,ko03110;em_PFAMs=Thioredoxin;em_P…
c13	EVM	CDS	120109	120213	.	+	1	ID=cds.evm.model.c13.10;Parent=evm.model.c13.10
c13	EVM	exon	120109	120213	.	+	.	ID=evm.model.c13.10.exon2;Parent=evm.model.c13.10
c13	EVM	CDS	125093	125195	.	+	1	ID=cds.evm.model.c13.10;Parent=evm.model.c13.10
c13	EVM	exon	125093	125195	.	+	.	ID=evm.model.c13.10.exon3;Parent=evm.model.c13.10
c13	EVM	CDS	125567	126005	.	-	1	ID=cds.evm.model.c13.11;Parent=evm.model.c13.11
c13	EVM	exon	125567	126005	.	-	.	ID=evm.model.c13.11.exon4;Parent=evm.model.c13.11
c13	EVM	gene	125567	130528	.	-	.	ID=evm.TU.c13.11;Name=EVM%20prediction%20c13.11
c13	EVM	mRNA	125567	130528	.	-	.	ID=evm.model.c13.11;Parent=evm.TU.c13.11;Name=EVM%20prediction%20c13.11
c13	EVM	CDS	126265	126275	.	-	0	ID=cds.evm.model.c13.11;Parent=evm.model.c13.11
c13	EVM	exon	126265	126275	.	-	.	ID=evm.model.c13.11.exon3;Parent=evm.model.c13.11
c13	EVM	CDS	127056	127087	.	-	2	ID=cds.evm.model.c13.11;Parent=evm.model.c13.11
c13	EVM	exon	127056	127087	.	-	.	ID=evm.model.c13.11.exon2;Parent=evm.model.c13.11
c13	EVM	CDS	130522	130528	.	-	0	ID=cds.evm.model.c13.11;Parent=evm.model.c13.11
c13	EVM	exon	130522	130528	.	-	.	ID=evm.model.c13.11.exon1;Parent=evm.model.c13.11
c13	EVM	CDS	130665	130703	.	+	0	ID=cds.evm.model.c13.12;Parent=evm.model.c13.12
c13	EVM	exon	130665	130703	.	+	.	ID=evm.model.c13.12.exon1;Parent=evm.model.c13.12
c13	EVM	gene	130665	133973	.	+	.	ID=evm.TU.c13.12;Name=EVM%20prediction%20c13.12
c13	EVM	mRNA	130665	133973	.	+	.	ID=evm.model.c13.12;Parent=evm.TU.c13.12;Name=EVM%20prediction%20c13.12;em_target=27923.ML01862a-PA;em_score=645.0;em_evalue=1.84e-225;em_tcov=42.4;em_OGs=KOG1075@1|root,KOG4441@1|root,KOG1075@2759|Eukaryota,KOG4441@2759|Eukaryota;em_COG_cat=KLT;em_desc=protein ubiquitination;em_max_annot_lvl=2759|Eukaryota;em_PFAMs=BACK,BTB,Exo_endo_phos,RVT_1;em_Preferred_name=;em_EC=1.1.1.195;em_KEGG_ko=ko:K00…
c13	EVM	CDS	130859	130988	.	+	0	ID=cds.evm.model.c13.12;Parent=evm.model.c13.12
c13	EVM	exon	130859	130988	.	+	.	ID=evm.model.c13.12.exon2;Parent=evm.model.c13.12
c13	EVM	CDS	131124	131269	.	+	2	ID=cds.evm.model.c13.12;Parent=evm.model.c13.12
c13	EVM	exon	131124	131269	.	+	.	ID=evm.model.c13.12.exon3;Parent=evm.model.c13.12
c13	EVM	CDS	131471	131576	.	+	0	ID=cds.evm.model.c13.12;Parent=evm.model.c13.12
c13	EVM	exon	131471	131576	.	+	.	ID=evm.model.c13.12.exon4;Parent=evm.model.c13.12
c13	EVM	CDS	131813	131927	.	+	2	ID=cds.evm.model.c13.12;Parent=evm.model.c13.12
c13	EVM	exon	131813	131927	.	+	.	ID=evm.model.c13.12.exon5;Parent=evm.model.c13.12
c13	EVM	CDS	132071	132140	.	+	1	ID=cds.evm.model.c13.12;Parent=evm.model.c13.12
c13	EVM	exon	132071	132140	.	+	.	ID=evm.model.c13.12.exon6;Parent=evm.model.c13.12
c13	EVM	CDS	132596	132775	.	+	0	ID=cds.evm.model.c13.12;Parent=evm.model.c13.12
c13	EVM	exon	132596	132775	.	+	.	ID=evm.model.c13.12.exon7;Parent=evm.model.c13.12
c13	EVM	CDS	132927	133175	.	+	0	ID=cds.evm.model.c13.12;Parent=evm.model.c13.12
c13	EVM	exon	132927	133175	.	+	.	ID=evm.model.c13.12.exon8;Parent=evm.model.c13.12
c13	EVM	CDS	133468	133632	.	+	0	ID=cds.evm.model.c13.12;Parent=evm.model.c13.12
c13	EVM	exon	133468	133632	.	+	.	ID=evm.model.c13.12.exon9;Parent=evm.model.c13.12
c13	EVM	CDS	133890	133973	.	+	0	ID=cds.evm.model.c13.12;Parent=evm.model.c13.12
c13	EVM	exon	133890	133973	.	+	.	ID=evm.model.c13.12.exon10;Parent=evm.model.c13.12
c13	EVM	CDS	145227	145240	.	+	0	ID=cds.evm.model.c13.13;Parent=evm.model.c13.13
c13	EVM	exon	145227	145240	.	+	.	ID=evm.model.c13.13.exon1;Parent=evm.model.c13.13
c13	EVM	gene	145227	146666	.	+	.	ID=evm.TU.c13.13;Name=EVM%20prediction%20c13.13
c13	EVM	mRNA	145227	146666	.	+	.	ID=evm.model.c13.13;Parent=evm.TU.c13.13;Name=EVM%20prediction%20c13.13;em_target=27923.ML01862a-PA;em_score=221.0;em_evalue=1.08e-66;em_tcov=12.7;em_OGs=KOG1075@1|root,KOG4441@1|root,KOG1075@2759|Eukaryota,KOG4441@2759|Eukaryota;em_COG_cat=KLT;em_desc=protein ubiquitination;em_max_annot_lvl=2759|Eukaryota;em_PFAMs=BACK,BTB,Exo_endo_phos,RVT_1;em_Preferred_name=;em_EC=1.1.1.195;em_KEGG_ko=ko:K000…
c13	EVM	CDS	145712	145740	.	+	1	ID=cds.evm.model.c13.13;Parent=evm.model.c13.13
c13	EVM	exon	145712	145740	.	+	.	ID=evm.model.c13.13.exon2;Parent=evm.model.c13.13
c13	EVM	CDS	145901	146013	.	+	2	ID=cds.evm.model.c13.13;Parent=evm.model.c13.13
c13	EVM	exon	145901	146013	.	+	.	ID=evm.model.c13.13.exon3;Parent=evm.model.c13.13
c13	EVM	CDS	146511	146666	.	+	0	ID=cds.evm.model.c13.13;Parent=evm.model.c13.13
c13	EVM	exon	146511	146666	.	+	.	ID=evm.model.c13.13.exon4;Parent=evm.model.c13.13
c13	EVM	CDS	147681	149141	.	-	0	ID=cds.evm.model.c13.14;Parent=evm.model.c13.14
c13	EVM	gene	147681	149141	.	-	.	ID=evm.TU.c13.14;Name=EVM%20prediction%20c13.14
c13	EVM	mRNA	147681	149141	.	-	.	ID=evm.model.c13.14;Parent=evm.TU.c13.14;Name=EVM%20prediction%20c13.14;em_target=27923.ML12463a-PA;em_score=688.0;em_evalue=8.84e-225;em_tcov=14.4;em_OGs=KOG1075@1|root,KOG1075@2759|Eukaryota;em_COG_cat=E;em_desc=Ribonuclease H protein;em_max_annot_lvl=2759|Eukaryota;em_PFAMs=RVT_1;em_Preferred_name=
c13	EVM	exon	147681	149141	.	-	.	ID=evm.model.c13.14.exon1;Parent=evm.model.c13.14
c13	EVM	CDS	151207	152067	.	-	0	ID=cds.evm.model.c13.15;Parent=evm.model.c13.15
c13	EVM	gene	151207	152067	.	-	.	ID=evm.TU.c13.15;Name=EVM%20prediction%20c13.15
c13	EVM	mRNA	151207	152067	.	-	.	ID=evm.model.c13.15;Parent=evm.TU.c13.15;Name=EVM%20prediction%20c13.15;em_target=27923.ML12463a-PA;em_score=474.0;em_evalue=6.04e-151;em_tcov=9.9;em_OGs=KOG1075@1|root,KOG1075@2759|Eukaryota;em_COG_cat=E;em_desc=Ribonuclease H protein;em_max_annot_lvl=2759|Eukaryota;em_PFAMs=RVT_1;em_Preferred_name=
c13	EVM	exon	151207	152067	.	-	.	ID=evm.model.c13.15.exon1;Parent=evm.model.c13.15
c13	EVM	CDS	155797	156705	.	-	0	ID=cds.evm.model.c13.16;Parent=evm.model.c13.16
c13	EVM	gene	155797	156705	.	-	.	ID=evm.TU.c13.16;Name=EVM%20prediction%20c13.16
c13	EVM	mRNA	155797	156705	.	-	.	ID=evm.model.c13.16;Parent=evm.TU.c13.16;Name=EVM%20prediction%20c13.16;em_target=27923.ML12463a-PA;em_score=427.0;em_evalue=5.9e-134;em_tcov=8.6;em_OGs=KOG1075@1|root,KOG1075@2759|Eukaryota;em_COG_cat=E;em_desc=Ribonuclease H protein;em_max_annot_lvl=2759|Eukaryota;em_PFAMs=RVT_1;em_Preferred_name=
c13	EVM	exon	155797	156705	.	-	.	ID=evm.model.c13.16.exon1;Parent=evm.model.c13.16
c13	EVM	CDS	159322	159447	.	-	0	ID=cds.evm.model.c13.17;Parent=evm.model.c13.17
c13	EVM	exon	159322	159447	.	-	.	ID=evm.model.c13.17.exon8;Parent=evm.model.c13.17
c13	EVM	gene	159322	174646	.	-	.	ID=evm.TU.c13.17;Name=EVM%20prediction%20c13.17
c13	EVM	mRNA	159322	174646	.	-	.	ID=evm.model.c13.17;Parent=evm.TU.c13.17;Name=EVM%20prediction%20c13.17;em_target=27923.ML12464a-PA;em_score=597.0;em_evalue=8.14e-216;em_tcov=100.0;em_OGs=KOG0490@1|root,KOG0490@2759|Eukaryota,3A5VE@33154|Opisthokonta,3BSUU@33208|Metazoa;em_COG_cat=K;em_desc=embryonic olfactory bulb interneuron precursor migration;em_max_annot_lvl=33208|Metazoa;em_Preferred_name=ARX;em_KEGG_ko=ko:K09452;em_BRITE…
c13	EVM	CDS	161148	161310	.	-	1	ID=cds.evm.model.c13.17;Parent=evm.model.c13.17
c13	EVM	exon	161148	161310	.	-	.	ID=evm.model.c13.17.exon7;Parent=evm.model.c13.17
c13	EVM	CDS	164772	164840	.	-	1	ID=cds.evm.model.c13.17;Parent=evm.model.c13.17
c13	EVM	exon	164772	164840	.	-	.	ID=evm.model.c13.17.exon6;Parent=evm.model.c13.17
c13	EVM	CDS	165024	165172	.	-	0	ID=cds.evm.model.c13.17;Parent=evm.model.c13.17
c13	EVM	exon	165024	165172	.	-	.	ID=evm.model.c13.17.exon5;Parent=evm.model.c13.17
c13	EVM	CDS	165796	165891	.	-	0	ID=cds.evm.model.c13.17;Parent=evm.model.c13.17
c13	EVM	exon	165796	165891	.	-	.	ID=evm.model.c13.17.exon4;Parent=evm.model.c13.17
c13	EVM	CDS	166148	166242	.	-	2	ID=cds.evm.model.c13.17;Parent=evm.model.c13.17
c13	EVM	exon	166148	166242	.	-	.	ID=evm.model.c13.17.exon3;Parent=evm.model.c13.17
c13	EVM	CDS	173009	173129	.	-	0	ID=cds.evm.model.c13.17;Parent=evm.model.c13.17
c13	EVM	exon	173009	173129	.	-	.	ID=evm.model.c13.17.exon2;Parent=evm.model.c13.17
c13	EVM	CDS	174494	174646	.	-	0	ID=cds.evm.model.c13.17;Parent=evm.model.c13.17
c13	EVM	exon	174494	174646	.	-	.	ID=evm.model.c13.17.exon1;Parent=evm.model.c13.17
c13	EVM	CDS	196689	200390	.	+	0	ID=cds.evm.model.c13.18;Parent=evm.model.c13.18
c13	EVM	exon	196689	200390	.	+	.	ID=evm.model.c13.18.exon1;Parent=evm.model.c13.18
c13	EVM	gene	196689	202062	.	+	.	ID=evm.TU.c13.18;Name=EVM%20prediction%20c13.18
c13	EVM	mRNA	196689	202062	.	+	.	ID=evm.model.c13.18;Parent=evm.TU.c13.18;Name=EVM%20prediction%20c13.18;em_target=7739.XP_002611939.1;em_score=54.3;em_evalue=0.00037;em_tcov=11.1;em_OGs=KOG1042@1|root,KOG1042@2759|Eukaryota,38BVC@33154|Opisthokonta,3BG0U@33208|Metazoa,3CTIP@33213|Bilateria,48C1A@7711|Chordata;em_COG_cat=D;em_desc=Belongs to the argonaute family;em_max_annot_lvl=33208|Metazoa;em_Preferred_name=PIWIL1;em_KEGG_ko=…
c13	EVM	CDS	201748	201795	.	+	0	ID=cds.evm.model.c13.18;Parent=evm.model.c13.18
c13	EVM	exon	201748	201795	.	+	.	ID=evm.model.c13.18.exon2;Parent=evm.model.c13.18
c13	EVM	CDS	202021	202062	.	+	0	ID=cds.evm.model.c13.18;Parent=evm.model.c13.18
c13	EVM	exon	202021	202062	.	+	.	ID=evm.model.c13.18.exon3;Parent=evm.model.c13.18
c13	EVM	CDS	211294	211914	.	-	0	ID=cds.evm.model.c13.19;Parent=evm.model.c13.19
c13	EVM	exon	211294	211914	.	-	.	ID=evm.model.c13.19.exon9;Parent=evm.model.c13.19
c13	EVM	gene	211294	222147	.	-	.	ID=evm.TU.c13.19;Name=EVM%20prediction%20c13.19
c13	EVM	mRNA	211294	222147	.	-	.	ID=evm.model.c13.19;Parent=evm.TU.c13.19;Name=EVM%20prediction%20c13.19;em_target=27923.ML12465a-PA;em_score=851.0;em_evalue=2.16e-311;em_tcov=100.0;em_OGs=KOG1089@1|root,KOG1089@2759|Eukaryota,38D7B@33154|Opisthokonta,3BAWG@33208|Metazoa;em_COG_cat=GM;em_desc=Belongs to the protein-tyrosine phosphatase family. Non-receptor class myotubularin subfamily;em_max_annot_lvl=33208|Metazoa;em_Preferred_…
c13	EVM	CDS	213065	213171	.	-	2	ID=cds.evm.model.c13.19;Parent=evm.model.c13.19
c13	EVM	exon	213065	213171	.	-	.	ID=evm.model.c13.19.exon8;Parent=evm.model.c13.19
c13	EVM	CDS	216781	216861	.	-	2	ID=cds.evm.model.c13.19;Parent=evm.model.c13.19
c13	EVM	exon	216781	216861	.	-	.	ID=evm.model.c13.19.exon7;Parent=evm.model.c13.19
c13	EVM	CDS	217006	217159	.	-	0	ID=cds.evm.model.c13.19;Parent=evm.model.c13.19
c13	EVM	exon	217006	217159	.	-	.	ID=evm.model.c13.19.exon6;Parent=evm.model.c13.19
c13	EVM	CDS	217354	217488	.	-	0	ID=cds.evm.model.c13.19;Parent=evm.model.c13.19
c13	EVM	exon	217354	217488	.	-	.	ID=evm.model.c13.19.exon5;Parent=evm.model.c13.19
c13	EVM	CDS	218734	218832	.	-	0	ID=cds.evm.model.c13.19;Parent=evm.model.c13.19
c13	EVM	exon	218734	218832	.	-	.	ID=evm.model.c13.19.exon4;Parent=evm.model.c13.19
c13	EVM	CDS	219019	219117	.	-	0	ID=cds.evm.model.c13.19;Parent=evm.model.c13.19
c13	EVM	exon	219019	219117	.	-	.	ID=evm.model.c13.19.exon3;Parent=evm.model.c13.19
c13	EVM	CDS	220211	220312	.	-	0	ID=cds.evm.model.c13.19;Parent=evm.model.c13.19
c13	EVM	exon	220211	220312	.	-	.	ID=evm.model.c13.19.exon2;Parent=evm.model.c13.19
c13	EVM	CDS	222007	222147	.	-	0	ID=cds.evm.model.c13.19;Parent=evm.model.c13.19
c13	EVM	exon	222007	222147	.	-	.	ID=evm.model.c13.19.exon1;Parent=evm.model.c13.19
c13	EVM	CDS	223325	224691	.	-	2	ID=cds.evm.model.c13.20;Parent=evm.model.c13.20
c13	EVM	exon	223325	224691	.	-	.	ID=evm.model.c13.20.exon2;Parent=evm.model.c13.20
c13	EVM	gene	223325	225076	.	-	.	ID=evm.TU.c13.20;Name=EVM%20prediction%20c13.20
c13	EVM	mRNA	223325	225076	.	-	.	ID=evm.model.c13.20;Parent=evm.TU.c13.20;Name=EVM%20prediction%20c13.20;em_target=7244.FBpp0224638;em_score=134.0;em_evalue=9.2e-32;em_tcov=70.5;em_OGs=KOG3780@1|root,KOG3780@2759|Eukaryota,396T7@33154|Opisthokonta,3BAPI@33208|Metazoa,3D2UU@33213|Bilateria,41VSE@6656|Arthropoda,3SR02@50557|Insecta,45849@7147|Diptera,45NJV@7214|Drosophilidae;em_COG_cat=S;em_desc=signal transduction;em_max_annot_lv…
c13	EVM	CDS	224902	225076	.	-	0	ID=cds.evm.model.c13.20;Parent=evm.model.c13.20
c13	EVM	exon	224902	225076	.	-	.	ID=evm.model.c13.20.exon1;Parent=evm.model.c13.20
c13	EVM	CDS	234599	234730	.	+	0	ID=cds.evm.model.c13.21;Parent=evm.model.c13.21
c13	EVM	exon	234599	234730	.	+	.	ID=evm.model.c13.21.exon1;Parent=evm.model.c13.21
c13	EVM	gene	234599	272249	.	+	.	ID=evm.TU.c13.21;Name=EVM%20prediction%20c13.21
c13	EVM	mRNA	234599	272249	.	+	.	ID=evm.model.c13.21;Parent=evm.TU.c13.21;Name=EVM%20prediction%20c13.21;em_target=27923.ML128223a-PA;em_score=438.0;em_evalue=6.84e-136;em_tcov=36.1;em_OGs=2D72K@1|root,2T3ZC@2759|Eukaryota,3AA4C@33154|Opisthokonta,3BTW9@33208|Metazoa;em_COG_cat=None;em_desc=None;em_max_annot_lvl=33208|Metazoa;em_PFAMs=;em_Preferred_name=
c13	EVM	CDS	255015	255796	.	+	0	ID=cds.evm.model.c13.21;Parent=evm.model.c13.21
c13	EVM	exon	255015	255796	.	+	.	ID=evm.model.c13.21.exon2;Parent=evm.model.c13.21
c13	EVM	CDS	266391	266492	.	+	1	ID=cds.evm.model.c13.21;Parent=evm.model.c13.21
c13	EVM	exon	266391	266492	.	+	.	ID=evm.model.c13.21.exon3;Parent=evm.model.c13.21
c13	EVM	CDS	266710	266915	.	+	1	ID=cds.evm.model.c13.21;Parent=evm.model.c13.21
c13	EVM	exon	266710	266915	.	+	.	ID=evm.model.c13.21.exon4;Parent=evm.model.c13.21
c13	EVM	CDS	267048	267175	.	+	2	ID=cds.evm.model.c13.21;Parent=evm.model.c13.21
c13	EVM	exon	267048	267175	.	+	.	ID=evm.model.c13.21.exon5;Parent=evm.model.c13.21
c13	EVM	CDS	267391	267502	.	+	0	ID=cds.evm.model.c13.21;Parent=evm.model.c13.21
c13	EVM	exon	267391	267502	.	+	.	ID=evm.model.c13.21.exon6;Parent=evm.model.c13.21
c13	EVM	CDS	267944	268116	.	+	2	ID=cds.evm.model.c13.21;Parent=evm.model.c13.21
c13	EVM	exon	267944	268116	.	+	.	ID=evm.model.c13.21.exon7;Parent=evm.model.c13.21
c13	EVM	CDS	268408	268899	.	+	0	ID=cds.evm.model.c13.21;Parent=evm.model.c13.21
c13	EVM	exon	268408	268899	.	+	.	ID=evm.model.c13.21.exon8;Parent=evm.model.c13.21
c13	EVM	CDS	269037	269318	.	+	0	ID=cds.evm.model.c13.21;Parent=evm.model.c13.21
c13	EVM	exon	269037	269318	.	+	.	ID=evm.model.c13.21.exon9;Parent=evm.model.c13.21
c13	EVM	CDS	269443	269918	.	+	0	ID=cds.evm.model.c13.21;Parent=evm.model.c13.21
c13	EVM	exon	269443	269918	.	+	.	ID=evm.model.c13.21.exon10;Parent=evm.model.c13.21
c13	EVM	CDS	270072	270217	.	+	1	ID=cds.evm.model.c13.21;Parent=evm.model.c13.21
c13	EVM	exon	270072	270217	.	+	.	ID=evm.model.c13.21.exon11;Parent=evm.model.c13.21
c13	EVM	CDS	270410	270573	.	+	2	ID=cds.evm.model.c13.21;Parent=evm.model.c13.21
c13	EVM	exon	270410	270573	.	+	.	ID=evm.model.c13.21.exon12;Parent=evm.model.c13.21
c13	EVM	CDS	270795	270993	.	+	0	ID=cds.evm.model.c13.21;Parent=evm.model.c13.21
c13	EVM	exon	270795	270993	.	+	.	ID=evm.model.c13.21.exon13;Parent=evm.model.c13.21
c13	EVM	CDS	271188	271333	.	+	2	ID=cds.evm.model.c13.21;Parent=evm.model.c13.21
c13	EVM	exon	271188	271333	.	+	.	ID=evm.model.c13.21.exon14;Parent=evm.model.c13.21
c13	EVM	CDS	271682	271832	.	+	0	ID=cds.evm.model.c13.21;Parent=evm.model.c13.21
c13	EVM	exon	271682	271832	.	+	.	ID=evm.model.c13.21.exon15;Parent=evm.model.c13.21
c13	EVM	CDS	271981	272249	.	+	2	ID=cds.evm.model.c13.21;Parent=evm.model.c13.21
c13	EVM	exon	271981	272249	.	+	.	ID=evm.model.c13.21.exon16;Parent=evm.model.c13.21
c13	EVM	CDS	274736	275170	.	+	0	ID=cds.evm.model.c13.22;Parent=evm.model.c13.22
c13	EVM	gene	274736	275170	.	+	.	ID=evm.TU.c13.22;Name=EVM%20prediction%20c13.22
c13	EVM	mRNA	274736	275170	.	+	.	ID=evm.model.c13.22;Parent=evm.TU.c13.22;Name=EVM%20prediction%20c13.22;em_target=27923.ML11349a-PA;em_score=71.2;em_evalue=1.88e-12;em_tcov=6.2;em_OGs=KOG1075@1|root,KOG1075@2759|Eukaryota;em_COG_cat=E;em_desc=Ribonuclease H protein;em_max_annot_lvl=2759|Eukaryota;em_Preferred_name=;em_PFAMs=RVT_1,RVT_3
c13	EVM	exon	274736	275170	.	+	.	ID=evm.model.c13.22.exon1;Parent=evm.model.c13.22
c13	EVM	CDS	275742	276182	.	-	0	ID=cds.evm.model.c13.23;Parent=evm.model.c13.23
c13	EVM	gene	275742	276182	.	-	.	ID=evm.TU.c13.23;Name=EVM%20prediction%20c13.23
c13	EVM	mRNA	275742	276182	.	-	.	ID=evm.model.c13.23;Parent=evm.TU.c13.23;Name=EVM%20prediction%20c13.23;em_target=27923.ML26871a-PA;em_score=110.0;em_evalue=1.98e-28;em_tcov=26.7;em_OGs=KOG1075@1|root,KOG1075@2759|Eukaryota;em_COG_cat=E;em_desc=Ribonuclease H protein;em_max_annot_lvl=2759|Eukaryota;em_PFAMs=Exo_endo_phos_2,RVT_1;em_Preferred_name=
c13	EVM	exon	275742	276182	.	-	.	ID=evm.model.c13.23.exon1;Parent=evm.model.c13.23
c13	EVM	CDS	277366	277424	.	+	0	ID=cds.evm.model.c13.24;Parent=evm.model.c13.24
c13	EVM	exon	277366	277424	.	+	.	ID=evm.model.c13.24.exon1;Parent=evm.model.c13.24
c13	EVM	gene	277366	291450	.	+	.	ID=evm.TU.c13.24;Name=EVM%20prediction%20c13.24
c13	EVM	mRNA	277366	291450	.	+	.	ID=evm.model.c13.24;Parent=evm.TU.c13.24;Name=EVM%20prediction%20c13.24;em_target=45351.EDO40638;em_score=75.1;em_evalue=5.16e-12;em_tcov=50.0;em_OGs=28SHP@1|root,2QZ7B@2759|Eukaryota,39R09@33154|Opisthokonta,3BHUZ@33208|Metazoa;em_COG_cat=S;em_desc=Zinc finger B-box;em_max_annot_lvl=33208|Metazoa;em_Preferred_name=ZBBX;em_GOs=;em_PFAMs=zf-B_box
c13	EVM	CDS	277690	277800	.	+	1	ID=cds.evm.model.c13.24;Parent=evm.model.c13.24
c13	EVM	exon	277690	277800	.	+	.	ID=evm.model.c13.24.exon2;Parent=evm.model.c13.24
c13	EVM	CDS	277925	278073	.	+	1	ID=cds.evm.model.c13.24;Parent=evm.model.c13.24
c13	EVM	exon	277925	278073	.	+	.	ID=evm.model.c13.24.exon3;Parent=evm.model.c13.24
c13	EVM	CDS	278269	278615	.	+	2	ID=cds.evm.model.c13.24;Parent=evm.model.c13.24
c13	EVM	exon	278269	278615	.	+	.	ID=evm.model.c13.24.exon4;Parent=evm.model.c13.24
c13	EVM	CDS	278762	278901	.	+	0	ID=cds.evm.model.c13.24;Parent=evm.model.c13.24
c13	EVM	exon	278762	278901	.	+	.	ID=evm.model.c13.24.exon5;Parent=evm.model.c13.24
c13	EVM	CDS	279204	279322	.	+	1	ID=cds.evm.model.c13.24;Parent=evm.model.c13.24
c13	EVM	exon	279204	279322	.	+	.	ID=evm.model.c13.24.exon6;Parent=evm.model.c13.24
c13	EVM	CDS	279650	279747	.	+	2	ID=cds.evm.model.c13.24;Parent=evm.model.c13.24
c13	EVM	exon	279650	279747	.	+	.	ID=evm.model.c13.24.exon7;Parent=evm.model.c13.24
c13	EVM	CDS	281673	281796	.	+	0	ID=cds.evm.model.c13.24;Parent=evm.model.c13.24
c13	EVM	exon	281673	281796	.	+	.	ID=evm.model.c13.24.exon8;Parent=evm.model.c13.24
c13	EVM	CDS	281971	282069	.	+	2	ID=cds.evm.model.c13.24;Parent=evm.model.c13.24
c13	EVM	exon	281971	282069	.	+	.	ID=evm.model.c13.24.exon9;Parent=evm.model.c13.24
c13	EVM	CDS	282237	282319	.	+	2	ID=cds.evm.model.c13.24;Parent=evm.model.c13.24
c13	EVM	exon	282237	282319	.	+	.	ID=evm.model.c13.24.exon10;Parent=evm.model.c13.24
c13	EVM	CDS	285423	285522	.	+	0	ID=cds.evm.model.c13.24;Parent=evm.model.c13.24
c13	EVM	exon	285423	285522	.	+	.	ID=evm.model.c13.24.exon11;Parent=evm.model.c13.24
c13	EVM	CDS	285702	285981	.	+	2	ID=cds.evm.model.c13.24;Parent=evm.model.c13.24
c13	EVM	exon	285702	285981	.	+	.	ID=evm.model.c13.24.exon12;Parent=evm.model.c13.24
c13	EVM	CDS	289396	289476	.	+	1	ID=cds.evm.model.c13.24;Parent=evm.model.c13.24
c13	EVM	exon	289396	289476	.	+	.	ID=evm.model.c13.24.exon13;Parent=evm.model.c13.24
c13	EVM	CDS	289928	290054	.	+	1	ID=cds.evm.model.c13.24;Parent=evm.model.c13.24
c13	EVM	exon	289928	290054	.	+	.	ID=evm.model.c13.24.exon14;Parent=evm.model.c13.24
c13	EVM	CDS	290268	290415	.	+	0	ID=cds.evm.model.c13.24;Parent=evm.model.c13.24
c13	EVM	exon	290268	290415	.	+	.	ID=evm.model.c13.24.exon15;Parent=evm.model.c13.24
c13	EVM	CDS	290606	290835	.	+	2	ID=cds.evm.model.c13.24;Parent=evm.model.c13.24
c13	EVM	exon	290606	290835	.	+	.	ID=evm.model.c13.24.exon16;Parent=evm.model.c13.24
c13	EVM	CDS	290990	291140	.	+	0	ID=cds.evm.model.c13.24;Parent=evm.model.c13.24
c13	EVM	exon	290990	291140	.	+	.	ID=evm.model.c13.24.exon17;Parent=evm.model.c13.24
c13	EVM	CDS	291326	291450	.	+	2	ID=cds.evm.model.c13.24;Parent=evm.model.c13.24
c13	EVM	exon	291326	291450	.	+	.	ID=evm.model.c13.24.exon18;Parent=evm.model.c13.24
c13	EVM	CDS	291475	291506	.	-	2	ID=cds.evm.model.c13.25;Parent=evm.model.c13.25
c13	EVM	exon	291475	291506	.	-	.	ID=evm.model.c13.25.exon3;Parent=evm.model.c13.25
c13	EVM	gene	291475	293253	.	-	.	ID=evm.TU.c13.25;Name=EVM%20prediction%20c13.25
c13	EVM	mRNA	291475	293253	.	-	.	ID=evm.model.c13.25;Parent=evm.TU.c13.25;Name=EVM%20prediction%20c13.25
c13	EVM	CDS	291603	291678	.	-	0	ID=cds.evm.model.c13.25;Parent=evm.model.c13.25
c13	EVM	exon	291603	291678	.	-	.	ID=evm.model.c13.25.exon2;Parent=evm.model.c13.25
c13	EVM	CDS	292909	293253	.	-	0	ID=cds.evm.model.c13.25;Parent=evm.model.c13.25
c13	EVM	exon	292909	293253	.	-	.	ID=evm.model.c13.25.exon1;Parent=evm.model.c13.25
c13	EVM	CDS	293710	294567	.	-	0	ID=cds.evm.model.c13.26;Parent=evm.model.c13.26
c13	EVM	gene	293710	294567	.	-	.	ID=evm.TU.c13.26;Name=EVM%20prediction%20c13.26
c13	EVM	mRNA	293710	294567	.	-	.	ID=evm.model.c13.26;Parent=evm.TU.c13.26;Name=EVM%20prediction%20c13.26
c13	EVM	exon	293710	294567	.	-	.	ID=evm.model.c13.26.exon1;Parent=evm.model.c13.26
c13	EVM	CDS	294700	296547	.	-	0	ID=cds.evm.model.c13.27;Parent=evm.model.c13.27
c13	EVM	gene	294700	296547	.	-	.	ID=evm.TU.c13.27;Name=EVM%20prediction%20c13.27
c13	EVM	mRNA	294700	296547	.	-	.	ID=evm.model.c13.27;Parent=evm.TU.c13.27;Name=EVM%20prediction%20c13.27
c13	EVM	exon	294700	296547	.	-	.	ID=evm.model.c13.27.exon1;Parent=evm.model.c13.27
c13	EVM	CDS	296572	297105	.	-	0	ID=cds.evm.model.c13.28;Parent=evm.model.c13.28
c13	EVM	gene	296572	297105	.	-	.	ID=evm.TU.c13.28;Name=EVM%20prediction%20c13.28
c13	EVM	mRNA	296572	297105	.	-	.	ID=evm.model.c13.28;Parent=evm.TU.c13.28;Name=EVM%20prediction%20c13.28
c13	EVM	exon	296572	297105	.	-	.	ID=evm.model.c13.28.exon1;Parent=evm.model.c13.28
c13	EVM	CDS	297238	297645	.	-	0	ID=cds.evm.model.c13.29;Parent=evm.model.c13.29
c13	EVM	gene	297238	297645	.	-	.	ID=evm.TU.c13.29;Name=EVM%20prediction%20c13.29
c13	EVM	mRNA	297238	297645	.	-	.	ID=evm.model.c13.29;Parent=evm.TU.c13.29;Name=EVM%20prediction%20c13.29
c13	EVM	exon	297238	297645	.	-	.	ID=evm.model.c13.29.exon1;Parent=evm.model.c13.29
c13	EVM	CDS	297670	299067	.	-	0	ID=cds.evm.model.c13.30;Parent=evm.model.c13.30
c13	EVM	gene	297670	299067	.	-	.	ID=evm.TU.c13.30;Name=EVM%20prediction%20c13.30
c13	EVM	mRNA	297670	299067	.	-	.	ID=evm.model.c13.30;Parent=evm.TU.c13.30;Name=EVM%20prediction%20c13.30
c13	EVM	exon	297670	299067	.	-	.	ID=evm.model.c13.30.exon1;Parent=evm.model.c13.30
c13	EVM	CDS	299817	300581	.	-	0	ID=cds.evm.model.c13.31;Parent=evm.model.c13.31
c13	EVM	gene	299817	300581	.	-	.	ID=evm.TU.c13.31;Name=EVM%20prediction%20c13.31
c13	EVM	mRNA	299817	300581	.	-	.	ID=evm.model.c13.31;Parent=evm.TU.c13.31;Name=EVM%20prediction%20c13.31
c13	EVM	exon	299817	300581	.	-	.	ID=evm.model.c13.31.exon1;Parent=evm.model.c13.31
c13	EVM	CDS	300660	301985	.	-	0	ID=cds.evm.model.c13.32;Parent=evm.model.c13.32
c13	EVM	gene	300660	301985	.	-	.	ID=evm.TU.c13.32;Name=EVM%20prediction%20c13.32
c13	EVM	mRNA	300660	301985	.	-	.	ID=evm.model.c13.32;Parent=evm.TU.c13.32;Name=EVM%20prediction%20c13.32
c13	EVM	exon	300660	301985	.	-	.	ID=evm.model.c13.32.exon1;Parent=evm.model.c13.32
c13	EVM	CDS	302231	302638	.	-	0	ID=cds.evm.model.c13.33;Parent=evm.model.c13.33
c13	EVM	gene	302231	302638	.	-	.	ID=evm.TU.c13.33;Name=EVM%20prediction%20c13.33
c13	EVM	mRNA	302231	302638	.	-	.	ID=evm.model.c13.33;Parent=evm.TU.c13.33;Name=EVM%20prediction%20c13.33
c13	EVM	exon	302231	302638	.	-	.	ID=evm.model.c13.33.exon1;Parent=evm.model.c13.33
c13	EVM	CDS	302663	303196	.	-	0	ID=cds.evm.model.c13.34;Parent=evm.model.c13.34
c13	EVM	gene	302663	303196	.	-	.	ID=evm.TU.c13.34;Name=EVM%20prediction%20c13.34
c13	EVM	mRNA	302663	303196	.	-	.	ID=evm.model.c13.34;Parent=evm.TU.c13.34;Name=EVM%20prediction%20c13.34
c13	EVM	exon	302663	303196	.	-	.	ID=evm.model.c13.34.exon1;Parent=evm.model.c13.34
c13	EVM	CDS	303329	303736	.	-	0	ID=cds.evm.model.c13.35;Parent=evm.model.c13.35
c13	EVM	gene	303329	303736	.	-	.	ID=evm.TU.c13.35;Name=EVM%20prediction%20c13.35
c13	EVM	mRNA	303329	303736	.	-	.	ID=evm.model.c13.35;Parent=evm.TU.c13.35;Name=EVM%20prediction%20c13.35
c13	EVM	exon	303329	303736	.	-	.	ID=evm.model.c13.35.exon1;Parent=evm.model.c13.35
c13	EVM	CDS	303761	305176	.	-	0	ID=cds.evm.model.c13.36;Parent=evm.model.c13.36
c13	EVM	gene	303761	305176	.	-	.	ID=evm.TU.c13.36;Name=EVM%20prediction%20c13.36
c13	EVM	mRNA	303761	305176	.	-	.	ID=evm.model.c13.36;Parent=evm.TU.c13.36;Name=EVM%20prediction%20c13.36
c13	EVM	exon	303761	305176	.	-	.	ID=evm.model.c13.36.exon1;Parent=evm.model.c13.36
c13	EVM	CDS	305944	306726	.	-	0	ID=cds.evm.model.c13.37;Parent=evm.model.c13.37
c13	EVM	gene	305944	306726	.	-	.	ID=evm.TU.c13.37;Name=EVM%20prediction%20c13.37
c13	EVM	mRNA	305944	306726	.	-	.	ID=evm.model.c13.37;Parent=evm.TU.c13.37;Name=EVM%20prediction%20c13.37
c13	EVM	exon	305944	306726	.	-	.	ID=evm.model.c13.37.exon1;Parent=evm.model.c13.37
c13	EVM	CDS	307273	308130	.	-	0	ID=cds.evm.model.c13.38;Parent=evm.model.c13.38
c13	EVM	gene	307273	308130	.	-	.	ID=evm.TU.c13.38;Name=EVM%20prediction%20c13.38
c13	EVM	mRNA	307273	308130	.	-	.	ID=evm.model.c13.38;Parent=evm.TU.c13.38;Name=EVM%20prediction%20c13.38
c13	EVM	exon	307273	308130	.	-	.	ID=evm.model.c13.38.exon1;Parent=evm.model.c13.38
c13	EVM	CDS	308538	309413	.	-	0	ID=cds.evm.model.c13.39;Parent=evm.model.c13.39
c13	EVM	gene	308538	309413	.	-	.	ID=evm.TU.c13.39;Name=EVM%20prediction%20c13.39
c13	EVM	mRNA	308538	309413	.	-	.	ID=evm.model.c13.39;Parent=evm.TU.c13.39;Name=EVM%20prediction%20c13.39
c13	EVM	exon	308538	309413	.	-	.	ID=evm.model.c13.39.exon1;Parent=evm.model.c13.39
c13	EVM	CDS	309659	310552	.	-	0	ID=cds.evm.model.c13.40;Parent=evm.model.c13.40
c13	EVM	gene	309659	310552	.	-	.	ID=evm.TU.c13.40;Name=EVM%20prediction%20c13.40
c13	EVM	mRNA	309659	310552	.	-	.	ID=evm.model.c13.40;Parent=evm.TU.c13.40;Name=EVM%20prediction%20c13.40
c13	EVM	exon	309659	310552	.	-	.	ID=evm.model.c13.40.exon1;Parent=evm.model.c13.40
c13	EVM	CDS	310595	311398	.	-	0	ID=cds.evm.model.c13.41;Parent=evm.model.c13.41
c13	EVM	gene	310595	311398	.	-	.	ID=evm.TU.c13.41;Name=EVM%20prediction%20c13.41
c13	EVM	mRNA	310595	311398	.	-	.	ID=evm.model.c13.41;Parent=evm.TU.c13.41;Name=EVM%20prediction%20c13.41
c13	EVM	exon	310595	311398	.	-	.	ID=evm.model.c13.41.exon1;Parent=evm.model.c13.41
c13	EVM	CDS	311477	311830	.	-	0	ID=cds.evm.model.c13.42;Parent=evm.model.c13.42
c13	EVM	gene	311477	311830	.	-	.	ID=evm.TU.c13.42;Name=EVM%20prediction%20c13.42
c13	EVM	mRNA	311477	311830	.	-	.	ID=evm.model.c13.42;Parent=evm.TU.c13.42;Name=EVM%20prediction%20c13.42
c13	EVM	exon	311477	311830	.	-	.	ID=evm.model.c13.42.exon1;Parent=evm.model.c13.42
c13	EVM	CDS	313813	314994	.	-	0	ID=cds.evm.model.c13.43;Parent=evm.model.c13.43
c13	EVM	gene	313813	314994	.	-	.	ID=evm.TU.c13.43;Name=EVM%20prediction%20c13.43
c13	EVM	mRNA	313813	314994	.	-	.	ID=evm.model.c13.43;Parent=evm.TU.c13.43;Name=EVM%20prediction%20c13.43
c13	EVM	exon	313813	314994	.	-	.	ID=evm.model.c13.43.exon1;Parent=evm.model.c13.43
c13	EVM	CDS	316011	316014	.	+	0	ID=cds.evm.model.c13.44;Parent=evm.model.c13.44
c13	EVM	exon	316011	316014	.	+	.	ID=evm.model.c13.44.exon1;Parent=evm.model.c13.44
c13	EVM	gene	316011	320413	.	+	.	ID=evm.TU.c13.44;Name=EVM%20prediction%20c13.44
c13	EVM	mRNA	316011	320413	.	+	.	ID=evm.model.c13.44;Parent=evm.TU.c13.44;Name=EVM%20prediction%20c13.44
c13	EVM	CDS	319713	320413	.	+	2	ID=cds.evm.model.c13.44;Parent=evm.model.c13.44
c13	EVM	exon	319713	320413	.	+	.	ID=evm.model.c13.44.exon2;Parent=evm.model.c13.44
c13	EVM	CDS	322238	322319	.	+	0	ID=cds.evm.model.c13.45;Parent=evm.model.c13.45
c13	EVM	exon	322238	322319	.	+	.	ID=evm.model.c13.45.exon1;Parent=evm.model.c13.45
c13	EVM	gene	322238	325761	.	+	.	ID=evm.TU.c13.45;Name=EVM%20prediction%20c13.45
c13	EVM	mRNA	322238	325761	.	+	.	ID=evm.model.c13.45;Parent=evm.TU.c13.45;Name=EVM%20prediction%20c13.45;em_target=27923.ML218013a-PA;em_score=906.0;em_evalue=0.0;em_tcov=100.0;em_OGs=COG5023@1|root,KOG1375@2759|Eukaryota,38EHS@33154|Opisthokonta,3BDQF@33208|Metazoa;em_COG_cat=Z;em_desc=structural constituent of cytoskeleton;em_max_annot_lvl=33208|Metazoa;em_PFAMs=Tubulin,Tubulin_C;em_Preferred_name=ben-1;em_KEGG_ko=ko:K07375;em…
c13	EVM	CDS	322616	322701	.	+	2	ID=cds.evm.model.c13.45;Parent=evm.model.c13.45
c13	EVM	exon	322616	322701	.	+	.	ID=evm.model.c13.45.exon2;Parent=evm.model.c13.45
c13	EVM	CDS	322888	323067	.	+	0	ID=cds.evm.model.c13.45;Parent=evm.model.c13.45
c13	EVM	exon	322888	323067	.	+	.	ID=evm.model.c13.45.exon3;Parent=evm.model.c13.45
c13	EVM	CDS	323224	323400	.	+	0	ID=cds.evm.model.c13.45;Parent=evm.model.c13.45
c13	EVM	exon	323224	323400	.	+	.	ID=evm.model.c13.45.exon4;Parent=evm.model.c13.45
c13	EVM	CDS	323595	323794	.	+	0	ID=cds.evm.model.c13.45;Parent=evm.model.c13.45
c13	EVM	exon	323595	323794	.	+	.	ID=evm.model.c13.45.exon5;Parent=evm.model.c13.45
c13	EVM	CDS	324032	324155	.	+	1	ID=cds.evm.model.c13.45;Parent=evm.model.c13.45
c13	EVM	exon	324032	324155	.	+	.	ID=evm.model.c13.45.exon6;Parent=evm.model.c13.45
c13	EVM	CDS	324318	324446	.	+	0	ID=cds.evm.model.c13.45;Parent=evm.model.c13.45
c13	EVM	exon	324318	324446	.	+	.	ID=evm.model.c13.45.exon7;Parent=evm.model.c13.45
c13	EVM	CDS	324720	324823	.	+	0	ID=cds.evm.model.c13.45;Parent=evm.model.c13.45
c13	EVM	exon	324720	324823	.	+	.	ID=evm.model.c13.45.exon8;Parent=evm.model.c13.45
c13	EVM	CDS	325026	325122	.	+	1	ID=cds.evm.model.c13.45;Parent=evm.model.c13.45
c13	EVM	exon	325026	325122	.	+	.	ID=evm.model.c13.45.exon9;Parent=evm.model.c13.45
c13	EVM	CDS	325326	325427	.	+	0	ID=cds.evm.model.c13.45;Parent=evm.model.c13.45
c13	EVM	exon	325326	325427	.	+	.	ID=evm.model.c13.45.exon10;Parent=evm.model.c13.45
c13	EVM	CDS	325681	325761	.	+	0	ID=cds.evm.model.c13.45;Parent=evm.model.c13.45
c13	EVM	exon	325681	325761	.	+	.	ID=evm.model.c13.45.exon11;Parent=evm.model.c13.45
c13	EVM	CDS	327038	327139	.	-	0	ID=cds.evm.model.c13.46;Parent=evm.model.c13.46
c13	EVM	exon	327038	327139	.	-	.	ID=evm.model.c13.46.exon6;Parent=evm.model.c13.46
c13	EVM	gene	327038	328868	.	-	.	ID=evm.TU.c13.46;Name=EVM%20prediction%20c13.46
c13	EVM	mRNA	327038	328868	.	-	.	ID=evm.model.c13.46;Parent=evm.TU.c13.46;Name=EVM%20prediction%20c13.46;em_target=27923.ML218012a-PA;em_score=396.0;em_evalue=2.17e-140;em_tcov=100.0;em_OGs=KOG0080@1|root,KOG0080@2759|Eukaryota,38EZ7@33154|Opisthokonta,3BB89@33208|Metazoa;em_COG_cat=U;em_desc=lipid droplet organization;em_max_annot_lvl=33208|Metazoa;em_KEGG_ko=ko:K07910;em_BRITE=ko00000,ko04031,ko04131;em_PFAMs=Ras;em_Preferred_…
c13	EVM	CDS	327296	327418	.	-	0	ID=cds.evm.model.c13.46;Parent=evm.model.c13.46
c13	EVM	exon	327296	327418	.	-	.	ID=evm.model.c13.46.exon5;Parent=evm.model.c13.46
c13	EVM	CDS	327673	327791	.	-	2	ID=cds.evm.model.c13.46;Parent=evm.model.c13.46
c13	EVM	exon	327673	327791	.	-	.	ID=evm.model.c13.46.exon4;Parent=evm.model.c13.46
c13	EVM	CDS	328356	328428	.	-	0	ID=cds.evm.model.c13.46;Parent=evm.model.c13.46
c13	EVM	exon	328356	328428	.	-	.	ID=evm.model.c13.46.exon3;Parent=evm.model.c13.46
c13	EVM	CDS	328563	328624	.	-	2	ID=cds.evm.model.c13.46;Parent=evm.model.c13.46
c13	EVM	exon	328563	328624	.	-	.	ID=evm.model.c13.46.exon2;Parent=evm.model.c13.46
c13	EVM	CDS	328748	328868	.	-	0	ID=cds.evm.model.c13.46;Parent=evm.model.c13.46
c13	EVM	exon	328748	328868	.	-	.	ID=evm.model.c13.46.exon1;Parent=evm.model.c13.46
c13	EVM	CDS	331996	332148	.	-	0	ID=cds.evm.model.c13.47;Parent=evm.model.c13.47
c13	EVM	exon	331996	332148	.	-	.	ID=evm.model.c13.47.exon7;Parent=evm.model.c13.47
c13	EVM	gene	331996	336791	.	-	.	ID=evm.TU.c13.47;Name=EVM%20prediction%20c13.47
c13	EVM	mRNA	331996	336791	.	-	.	ID=evm.model.c13.47;Parent=evm.TU.c13.47;Name=EVM%20prediction%20c13.47;em_target=27923.ML218011a-PA;em_score=474.0;em_evalue=2.24e-167;em_tcov=100.0;em_OGs=COG0596@1|root,KOG4409@2759|Eukaryota,38H8B@33154|Opisthokonta,3BEPZ@33208|Metazoa;em_COG_cat=S;em_desc=negative regulation of sequestering of triglyceride;em_max_annot_lvl=33208|Metazoa;em_EC=2.3.1.51;em_KEGG_ko=ko:K13698,ko:K13699;em_KEGG_P…
c13	EVM	CDS	332487	332648	.	-	0	ID=cds.evm.model.c13.47;Parent=evm.model.c13.47
c13	EVM	exon	332487	332648	.	-	.	ID=evm.model.c13.47.exon6;Parent=evm.model.c13.47
c13	EVM	CDS	332930	333016	.	-	0	ID=cds.evm.model.c13.47;Parent=evm.model.c13.47
c13	EVM	exon	332930	333016	.	-	.	ID=evm.model.c13.47.exon5;Parent=evm.model.c13.47
c13	EVM	CDS	333304	333599	.	-	2	ID=cds.evm.model.c13.47;Parent=evm.model.c13.47
c13	EVM	exon	333304	333599	.	-	.	ID=evm.model.c13.47.exon4;Parent=evm.model.c13.47
c13	EVM	CDS	333806	334003	.	-	2	ID=cds.evm.model.c13.47;Parent=evm.model.c13.47
c13	EVM	exon	333806	334003	.	-	.	ID=evm.model.c13.47.exon3;Parent=evm.model.c13.47
c13	EVM	CDS	334270	334392	.	-	2	ID=cds.evm.model.c13.47;Parent=evm.model.c13.47
c13	EVM	exon	334270	334392	.	-	.	ID=evm.model.c13.47.exon2;Parent=evm.model.c13.47
c13	EVM	CDS	336734	336791	.	-	0	ID=cds.evm.model.c13.47;Parent=evm.model.c13.47
c13	EVM	exon	336734	336791	.	-	.	ID=evm.model.c13.47.exon1;Parent=evm.model.c13.47
c13	EVM	CDS	337553	337720	.	-	0	ID=cds.evm.model.c13.48;Parent=evm.model.c13.48
c13	EVM	exon	337553	337720	.	-	.	ID=evm.model.c13.48.exon7;Parent=evm.model.c13.48
c13	EVM	gene	337553	352998	.	-	.	ID=evm.TU.c13.48;Name=EVM%20prediction%20c13.48
c13	EVM	mRNA	337553	352998	.	-	.	ID=evm.model.c13.48;Parent=evm.TU.c13.48;Name=EVM%20prediction%20c13.48;em_target=27923.ML21809a-PA;em_score=366.0;em_evalue=1.61e-127;em_tcov=100.0;em_OGs=COG5491@1|root,KOG3232@2759|Eukaryota,38DT1@33154|Opisthokonta,3BAHW@33208|Metazoa;em_COG_cat=U;em_desc=mitotic chromosome condensation;em_max_annot_lvl=33208|Metazoa;em_Preferred_name=CHMP1A;em_KEGG_ko=ko:K12197;em_KEGG_Pathway=ko04144,ko0421…
c13	EVM	CDS	338107	338220	.	-	0	ID=cds.evm.model.c13.48;Parent=evm.model.c13.48
c13	EVM	exon	338107	338220	.	-	.	ID=evm.model.c13.48.exon6;Parent=evm.model.c13.48
c13	EVM	CDS	338473	338541	.	-	0	ID=cds.evm.model.c13.48;Parent=evm.model.c13.48
c13	EVM	exon	338473	338541	.	-	.	ID=evm.model.c13.48.exon5;Parent=evm.model.c13.48
c13	EVM	CDS	338814	338935	.	-	2	ID=cds.evm.model.c13.48;Parent=evm.model.c13.48
c13	EVM	exon	338814	338935	.	-	.	ID=evm.model.c13.48.exon4;Parent=evm.model.c13.48
c13	EVM	CDS	339199	339350	.	-	1	ID=cds.evm.model.c13.48;Parent=evm.model.c13.48
c13	EVM	exon	339199	339350	.	-	.	ID=evm.model.c13.48.exon3;Parent=evm.model.c13.48
c13	EVM	CDS	343794	343881	.	-	2	ID=cds.evm.model.c13.48;Parent=evm.model.c13.48
c13	EVM	exon	343794	343881	.	-	.	ID=evm.model.c13.48.exon2;Parent=evm.model.c13.48
c13	EVM	CDS	352953	352998	.	-	0	ID=cds.evm.model.c13.48;Parent=evm.model.c13.48
c13	EVM	exon	352953	352998	.	-	.	ID=evm.model.c13.48.exon1;Parent=evm.model.c13.48
c13	EVM	CDS	354025	354066	.	+	0	ID=cds.evm.model.c13.49;Parent=evm.model.c13.49
c13	EVM	exon	354025	354066	.	+	.	ID=evm.model.c13.49.exon1;Parent=evm.model.c13.49
c13	EVM	gene	354025	360965	.	+	.	ID=evm.TU.c13.49;Name=EVM%20prediction%20c13.49
c13	EVM	mRNA	354025	360965	.	+	.	ID=evm.model.c13.49;Parent=evm.TU.c13.49;Name=EVM%20prediction%20c13.49
c13	EVM	CDS	354320	354332	.	+	0	ID=cds.evm.model.c13.49;Parent=evm.model.c13.49
c13	EVM	exon	354320	354332	.	+	.	ID=evm.model.c13.49.exon2;Parent=evm.model.c13.49
c13	EVM	CDS	354378	354401	.	+	2	ID=cds.evm.model.c13.49;Parent=evm.model.c13.49
c13	EVM	exon	354378	354401	.	+	.	ID=evm.model.c13.49.exon3;Parent=evm.model.c13.49
c13	EVM	CDS	354610	354622	.	+	2	ID=cds.evm.model.c13.49;Parent=evm.model.c13.49
c13	EVM	exon	354610	354622	.	+	.	ID=evm.model.c13.49.exon4;Parent=evm.model.c13.49
c13	EVM	CDS	354669	354691	.	+	1	ID=cds.evm.model.c13.49;Parent=evm.model.c13.49
c13	EVM	exon	354669	354691	.	+	.	ID=evm.model.c13.49.exon5;Parent=evm.model.c13.49
c13	EVM	CDS	360697	360965	.	+	2	ID=cds.evm.model.c13.49;Parent=evm.model.c13.49
c13	EVM	exon	360697	360965	.	+	.	ID=evm.model.c13.49.exon6;Parent=evm.model.c13.49
c13	EVM	CDS	366774	366785	.	-	0	ID=cds.evm.model.c13.50;Parent=evm.model.c13.50
c13	EVM	exon	366774	366785	.	-	.	ID=evm.model.c13.50.exon5;Parent=evm.model.c13.50
c13	EVM	gene	366774	368788	.	-	.	ID=evm.TU.c13.50;Name=EVM%20prediction%20c13.50
c13	EVM	mRNA	366774	368788	.	-	.	ID=evm.model.c13.50;Parent=evm.TU.c13.50;Name=EVM%20prediction%20c13.50
c13	EVM	CDS	366952	367070	.	-	2	ID=cds.evm.model.c13.50;Parent=evm.model.c13.50
c13	EVM	exon	366952	367070	.	-	.	ID=evm.model.c13.50.exon4;Parent=evm.model.c13.50
c13	EVM	CDS	367165	367250	.	-	1	ID=cds.evm.model.c13.50;Parent=evm.model.c13.50
c13	EVM	exon	367165	367250	.	-	.	ID=evm.model.c13.50.exon3;Parent=evm.model.c13.50
c13	EVM	CDS	367991	368109	.	-	0	ID=cds.evm.model.c13.50;Parent=evm.model.c13.50
c13	EVM	exon	367991	368109	.	-	.	ID=evm.model.c13.50.exon2;Parent=evm.model.c13.50
c13	EVM	CDS	368774	368788	.	-	0	ID=cds.evm.model.c13.50;Parent=evm.model.c13.50
c13	EVM	exon	368774	368788	.	-	.	ID=evm.model.c13.50.exon1;Parent=evm.model.c13.50
c13	EVM	CDS	369815	369884	.	+	0	ID=cds.evm.model.c13.51;Parent=evm.model.c13.51
c13	EVM	exon	369815	369884	.	+	.	ID=evm.model.c13.51.exon1;Parent=evm.model.c13.51
c13	EVM	gene	369815	371167	.	+	.	ID=evm.TU.c13.51;Name=EVM%20prediction%20c13.51
c13	EVM	mRNA	369815	371167	.	+	.	ID=evm.model.c13.51;Parent=evm.TU.c13.51;Name=EVM%20prediction%20c13.51;em_target=27923.ML21806a-PA;em_score=224.0;em_evalue=1.29e-74;em_tcov=100.0;em_OGs=KOG1510@1|root,KOG1510@2759|Eukaryota;em_COG_cat=K;em_desc=transcription coactivator activity;em_max_annot_lvl=2759|Eukaryota;em_Preferred_name=MED21;em_KEGG_ko=ko:K00286,ko:K02908,ko:K15152;em_BRITE=br01610,ko00000,ko00001,ko00002,ko01000,ko03…
c13	EVM	CDS	370197	370315	.	+	2	ID=cds.evm.model.c13.51;Parent=evm.model.c13.51
c13	EVM	exon	370197	370315	.	+	.	ID=evm.model.c13.51.exon2;Parent=evm.model.c13.51
c13	EVM	CDS	370672	370731	.	+	0	ID=cds.evm.model.c13.51;Parent=evm.model.c13.51
c13	EVM	exon	370672	370731	.	+	.	ID=evm.model.c13.51.exon3;Parent=evm.model.c13.51
c13	EVM	CDS	371036	371167	.	+	0	ID=cds.evm.model.c13.51;Parent=evm.model.c13.51
c13	EVM	exon	371036	371167	.	+	.	ID=evm.model.c13.51.exon4;Parent=evm.model.c13.51
c13	EVM	CDS	372320	372402	.	+	0	ID=cds.evm.model.c13.52;Parent=evm.model.c13.52
c13	EVM	exon	372320	372402	.	+	.	ID=evm.model.c13.52.exon1;Parent=evm.model.c13.52
c13	EVM	gene	372320	380750	.	+	.	ID=evm.TU.c13.52;Name=EVM%20prediction%20c13.52
c13	EVM	mRNA	372320	380750	.	+	.	ID=evm.model.c13.52;Parent=evm.TU.c13.52;Name=EVM%20prediction%20c13.52
c13	EVM	CDS	377231	377388	.	+	1	ID=cds.evm.model.c13.52;Parent=evm.model.c13.52
c13	EVM	exon	377231	377388	.	+	.	ID=evm.model.c13.52.exon2;Parent=evm.model.c13.52
c13	EVM	CDS	378640	378792	.	+	2	ID=cds.evm.model.c13.52;Parent=evm.model.c13.52
c13	EVM	exon	378640	378792	.	+	.	ID=evm.model.c13.52.exon3;Parent=evm.model.c13.52
c13	EVM	CDS	378904	378995	.	+	2	ID=cds.evm.model.c13.52;Parent=evm.model.c13.52
c13	EVM	exon	378904	378995	.	+	.	ID=evm.model.c13.52.exon4;Parent=evm.model.c13.52
c13	EVM	CDS	380132	380185	.	+	0	ID=cds.evm.model.c13.52;Parent=evm.model.c13.52
c13	EVM	exon	380132	380185	.	+	.	ID=evm.model.c13.52.exon5;Parent=evm.model.c13.52
c13	EVM	CDS	380556	380750	.	+	0	ID=cds.evm.model.c13.52;Parent=evm.model.c13.52
c13	EVM	exon	380556	380750	.	+	.	ID=evm.model.c13.52.exon6;Parent=evm.model.c13.52
c13	EVM	CDS	382758	382769	.	-	0	ID=cds.evm.model.c13.53;Parent=evm.model.c13.53
c13	EVM	exon	382758	382769	.	-	.	ID=evm.model.c13.53.exon8;Parent=evm.model.c13.53
c13	EVM	gene	382758	390838	.	-	.	ID=evm.TU.c13.53;Name=EVM%20prediction%20c13.53
c13	EVM	mRNA	382758	390838	.	-	.	ID=evm.model.c13.53;Parent=evm.TU.c13.53;Name=EVM%20prediction%20c13.53;em_target=45351.EDO41409;em_score=53.5;em_evalue=2.32e-05;em_tcov=13.4;em_OGs=2CB6W@1|root,2QRQF@2759|Eukaryota,38I5D@33154|Opisthokonta,3BKSC@33208|Metazoa;em_COG_cat=S;em_desc=Protein Family FAM117;em_max_annot_lvl=33208|Metazoa;em_Preferred_name=GLCCI1;em_PFAMs=FAM117;em_GOs=GO:0005575,GO:0005622,GO:0005623,GO:0005737,GO:0…
c13	EVM	CDS	383857	383989	.	-	1	ID=cds.evm.model.c13.53;Parent=evm.model.c13.53
c13	EVM	exon	383857	383989	.	-	.	ID=evm.model.c13.53.exon7;Parent=evm.model.c13.53
c13	EVM	CDS	385847	385960	.	-	1	ID=cds.evm.model.c13.53;Parent=evm.model.c13.53
c13	EVM	exon	385847	385960	.	-	.	ID=evm.model.c13.53.exon6;Parent=evm.model.c13.53
c13	EVM	CDS	387334	387485	.	-	0	ID=cds.evm.model.c13.53;Parent=evm.model.c13.53
c13	EVM	exon	387334	387485	.	-	.	ID=evm.model.c13.53.exon5;Parent=evm.model.c13.53
c13	EVM	CDS	387966	388124	.	-	0	ID=cds.evm.model.c13.53;Parent=evm.model.c13.53
c13	EVM	exon	387966	388124	.	-	.	ID=evm.model.c13.53.exon4;Parent=evm.model.c13.53
c13	EVM	CDS	389804	389851	.	-	0	ID=cds.evm.model.c13.53;Parent=evm.model.c13.53
c13	EVM	exon	389804	389851	.	-	.	ID=evm.model.c13.53.exon3;Parent=evm.model.c13.53
c13	EVM	CDS	390289	390351	.	-	0	ID=cds.evm.model.c13.53;Parent=evm.model.c13.53
c13	EVM	exon	390289	390351	.	-	.	ID=evm.model.c13.53.exon2;Parent=evm.model.c13.53
c13	EVM	CDS	390740	390838	.	-	0	ID=cds.evm.model.c13.53;Parent=evm.model.c13.53
c13	EVM	exon	390740	390838	.	-	.	ID=evm.model.c13.53.exon1;Parent=evm.model.c13.53
c13	EVM	CDS	395122	395198	.	-	2	ID=cds.evm.model.c13.54;Parent=evm.model.c13.54
c13	EVM	exon	395122	395198	.	-	.	ID=evm.model.c13.54.exon7;Parent=evm.model.c13.54
c13	EVM	gene	395122	400110	.	-	.	ID=evm.TU.c13.54;Name=EVM%20prediction%20c13.54
c13	EVM	mRNA	395122	400110	.	-	.	ID=evm.model.c13.54;Parent=evm.TU.c13.54;Name=EVM%20prediction%20c13.54;em_target=7159.AAEL012503-PA;em_score=70.1;em_evalue=1.26e-11;em_tcov=24.5;em_OGs=KOG4325@1|root,KOG4325@2759|Eukaryota,39H6S@33154|Opisthokonta,3BNWR@33208|Metazoa,3D3Q9@33213|Bilateria,420RV@6656|Arthropoda,3SNJB@50557|Insecta,453T2@7147|Diptera,45I9B@7148|Nematocera;em_COG_cat=A;em_desc=Regulator of the exon junction compl…
c13	EVM	CDS	395394	395416	.	-	1	ID=cds.evm.model.c13.54;Parent=evm.model.c13.54
c13	EVM	exon	395394	395416	.	-	.	ID=evm.model.c13.54.exon6;Parent=evm.model.c13.54
c13	EVM	CDS	397209	397297	.	-	0	ID=cds.evm.model.c13.54;Parent=evm.model.c13.54
c13	EVM	exon	397209	397297	.	-	.	ID=evm.model.c13.54.exon5;Parent=evm.model.c13.54
c13	EVM	CDS	397775	397909	.	-	0	ID=cds.evm.model.c13.54;Parent=evm.model.c13.54
c13	EVM	exon	397775	397909	.	-	.	ID=evm.model.c13.54.exon4;Parent=evm.model.c13.54
c13	EVM	CDS	398862	398954	.	-	0	ID=cds.evm.model.c13.54;Parent=evm.model.c13.54
c13	EVM	exon	398862	398954	.	-	.	ID=evm.model.c13.54.exon3;Parent=evm.model.c13.54
c13	EVM	CDS	399145	399270	.	-	0	ID=cds.evm.model.c13.54;Parent=evm.model.c13.54
c13	EVM	exon	399145	399270	.	-	.	ID=evm.model.c13.54.exon2;Parent=evm.model.c13.54
c13	EVM	CDS	399973	400110	.	-	0	ID=cds.evm.model.c13.54;Parent=evm.model.c13.54
c13	EVM	exon	399973	400110	.	-	.	ID=evm.model.c13.54.exon1;Parent=evm.model.c13.54
c13	EVM	CDS	401526	403233	.	-	1	ID=cds.evm.model.c13.55;Parent=evm.model.c13.55
c13	EVM	exon	401526	403233	.	-	.	ID=evm.model.c13.55.exon3;Parent=evm.model.c13.55
c13	EVM	gene	401526	405271	.	-	.	ID=evm.TU.c13.55;Name=EVM%20prediction%20c13.55
c13	EVM	mRNA	401526	405271	.	-	.	ID=evm.model.c13.55;Parent=evm.TU.c13.55;Name=EVM%20prediction%20c13.55;em_target=10228.TriadP64079;em_score=86.7;em_evalue=7.47e-15;em_tcov=18.2;em_OGs=28JT7@1|root,2QS72@2759|Eukaryota,38H0G@33154|Opisthokonta,3BGN4@33208|Metazoa;em_COG_cat=S;em_desc=Protein of unknown function, DUF547;em_max_annot_lvl=33208|Metazoa;em_PFAMs=DEP,DUF547,Glutaredoxin;em_Preferred_name=;em_GOs=
c13	EVM	CDS	404389	404570	.	-	0	ID=cds.evm.model.c13.55;Parent=evm.model.c13.55
c13	EVM	exon	404389	404570	.	-	.	ID=evm.model.c13.55.exon2;Parent=evm.model.c13.55
c13	EVM	CDS	405206	405271	.	-	0	ID=cds.evm.model.c13.55;Parent=evm.model.c13.55
c13	EVM	exon	405206	405271	.	-	.	ID=evm.model.c13.55.exon1;Parent=evm.model.c13.55
c13	EVM	CDS	405827	406002	.	-	2	ID=cds.evm.model.c13.56;Parent=evm.model.c13.56
c13	EVM	exon	405827	406002	.	-	.	ID=evm.model.c13.56.exon2;Parent=evm.model.c13.56
c13	EVM	gene	405827	406630	.	-	.	ID=evm.TU.c13.56;Name=EVM%20prediction%20c13.56
c13	EVM	mRNA	405827	406630	.	-	.	ID=evm.model.c13.56;Parent=evm.TU.c13.56;Name=EVM%20prediction%20c13.56
c13	EVM	CDS	406546	406630	.	-	0	ID=cds.evm.model.c13.56;Parent=evm.model.c13.56
c13	EVM	exon	406546	406630	.	-	.	ID=evm.model.c13.56.exon1;Parent=evm.model.c13.56
c13	EVM	CDS	408100	408258	.	-	0	ID=cds.evm.model.c13.57;Parent=evm.model.c13.57
c13	EVM	exon	408100	408258	.	-	.	ID=evm.model.c13.57.exon6;Parent=evm.model.c13.57
c13	EVM	gene	408100	410619	.	-	.	ID=evm.TU.c13.57;Name=EVM%20prediction%20c13.57
c13	EVM	mRNA	408100	410619	.	-	.	ID=evm.model.c13.57;Parent=evm.TU.c13.57;Name=EVM%20prediction%20c13.57
c13	EVM	CDS	408615	408750	.	-	1	ID=cds.evm.model.c13.57;Parent=evm.model.c13.57
c13	EVM	exon	408615	408750	.	-	.	ID=evm.model.c13.57.exon5;Parent=evm.model.c13.57
c13	EVM	CDS	408871	408957	.	-	1	ID=cds.evm.model.c13.57;Parent=evm.model.c13.57
c13	EVM	exon	408871	408957	.	-	.	ID=evm.model.c13.57.exon4;Parent=evm.model.c13.57
c13	EVM	CDS	409162	409254	.	-	1	ID=cds.evm.model.c13.57;Parent=evm.model.c13.57
c13	EVM	exon	409162	409254	.	-	.	ID=evm.model.c13.57.exon3;Parent=evm.model.c13.57
c13	EVM	CDS	409711	409798	.	-	2	ID=cds.evm.model.c13.57;Parent=evm.model.c13.57
c13	EVM	exon	409711	409798	.	-	.	ID=evm.model.c13.57.exon2;Parent=evm.model.c13.57
c13	EVM	CDS	410493	410619	.	-	0	ID=cds.evm.model.c13.57;Parent=evm.model.c13.57
c13	EVM	exon	410493	410619	.	-	.	ID=evm.model.c13.57.exon1;Parent=evm.model.c13.57
c13	EVM	CDS	410899	411138	.	-	0	ID=cds.evm.model.c13.58;Parent=evm.model.c13.58
c13	EVM	exon	410899	411138	.	-	.	ID=evm.model.c13.58.exon4;Parent=evm.model.c13.58
c13	EVM	gene	410899	415501	.	-	.	ID=evm.TU.c13.58;Name=EVM%20prediction%20c13.58
c13	EVM	mRNA	410899	415501	.	-	.	ID=evm.model.c13.58;Parent=evm.TU.c13.58;Name=EVM%20prediction%20c13.58
c13	EVM	CDS	411572	411669	.	-	2	ID=cds.evm.model.c13.58;Parent=evm.model.c13.58
c13	EVM	exon	411572	411669	.	-	.	ID=evm.model.c13.58.exon3;Parent=evm.model.c13.58
c13	EVM	CDS	412846	412950	.	-	2	ID=cds.evm.model.c13.58;Parent=evm.model.c13.58
c13	EVM	exon	412846	412950	.	-	.	ID=evm.model.c13.58.exon2;Parent=evm.model.c13.58
c13	EVM	CDS	415216	415501	.	-	0	ID=cds.evm.model.c13.58;Parent=evm.model.c13.58
c13	EVM	exon	415216	415501	.	-	.	ID=evm.model.c13.58.exon1;Parent=evm.model.c13.58
c13	EVM	CDS	415737	416081	.	+	0	ID=cds.evm.model.c13.59;Parent=evm.model.c13.59
c13	EVM	gene	415737	416081	.	+	.	ID=evm.TU.c13.59;Name=EVM%20prediction%20c13.59
c13	EVM	mRNA	415737	416081	.	+	.	ID=evm.model.c13.59;Parent=evm.TU.c13.59;Name=EVM%20prediction%20c13.59
c13	EVM	exon	415737	416081	.	+	.	ID=evm.model.c13.59.exon1;Parent=evm.model.c13.59
c13	EVM	CDS	417126	417228	.	+	0	ID=cds.evm.model.c13.60;Parent=evm.model.c13.60
c13	EVM	exon	417126	417228	.	+	.	ID=evm.model.c13.60.exon1;Parent=evm.model.c13.60
c13	EVM	gene	417126	418014	.	+	.	ID=evm.TU.c13.60;Name=EVM%20prediction%20c13.60
c13	EVM	mRNA	417126	418014	.	+	.	ID=evm.model.c13.60;Parent=evm.TU.c13.60;Name=EVM%20prediction%20c13.60
c13	EVM	CDS	417657	417767	.	+	2	ID=cds.evm.model.c13.60;Parent=evm.model.c13.60
c13	EVM	exon	417657	417767	.	+	.	ID=evm.model.c13.60.exon2;Parent=evm.model.c13.60
c13	EVM	CDS	417941	418014	.	+	2	ID=cds.evm.model.c13.60;Parent=evm.model.c13.60
c13	EVM	exon	417941	418014	.	+	.	ID=evm.model.c13.60.exon3;Parent=evm.model.c13.60
c13	EVM	CDS	418398	419324	.	+	0	ID=cds.evm.model.c13.61;Parent=evm.model.c13.61
c13	EVM	gene	418398	419324	.	+	.	ID=evm.TU.c13.61;Name=EVM%20prediction%20c13.61
c13	EVM	mRNA	418398	419324	.	+	.	ID=evm.model.c13.61;Parent=evm.TU.c13.61;Name=EVM%20prediction%20c13.61;em_target=27923.ML48591a-PA;em_score=443.0;em_evalue=3.36e-153;em_tcov=49.7;em_OGs=KOG1075@1|root,KOG1075@2759|Eukaryota,39TZY@33154|Opisthokonta,3BI15@33208|Metazoa;em_COG_cat=J;em_desc=protein kinase activity;em_max_annot_lvl=33208|Metazoa;em_PFAMs=Exo_endo_phos,Exo_endo_phos_2,RVT_1;em_Preferred_name=;em_EC=2.3.1.15,2.4.2.…
c13	EVM	exon	418398	419324	.	+	.	ID=evm.model.c13.61.exon1;Parent=evm.model.c13.61
c13	EVM	CDS	426889	427019	.	+	0	ID=cds.evm.model.c13.62;Parent=evm.model.c13.62
c13	EVM	exon	426889	427019	.	+	.	ID=evm.model.c13.62.exon1;Parent=evm.model.c13.62
c13	EVM	gene	426889	436160	.	+	.	ID=evm.TU.c13.62;Name=EVM%20prediction%20c13.62
c13	EVM	mRNA	426889	436160	.	+	.	ID=evm.model.c13.62;Parent=evm.TU.c13.62;Name=EVM%20prediction%20c13.62
c13	EVM	CDS	431714	431822	.	+	1	ID=cds.evm.model.c13.62;Parent=evm.model.c13.62
c13	EVM	exon	431714	431822	.	+	.	ID=evm.model.c13.62.exon2;Parent=evm.model.c13.62
c13	EVM	CDS	436152	436160	.	+	0	ID=cds.evm.model.c13.62;Parent=evm.model.c13.62
c13	EVM	exon	436152	436160	.	+	.	ID=evm.model.c13.62.exon3;Parent=evm.model.c13.62
c13	EVM	CDS	442827	444476	.	+	0	ID=cds.evm.model.c13.63;Parent=evm.model.c13.63
c13	EVM	gene	442827	444476	.	+	.	ID=evm.TU.c13.63;Name=EVM%20prediction%20c13.63
c13	EVM	mRNA	442827	444476	.	+	.	ID=evm.model.c13.63;Parent=evm.TU.c13.63;Name=EVM%20prediction%20c13.63;em_target=27923.ML00251a-PA;em_score=1061.0;em_evalue=0.0;em_tcov=80.3;em_OGs=COG0507@1|root,2S7Z5@2759|Eukaryota,39MP6@33154|Opisthokonta,3CP9H@33208|Metazoa;em_COG_cat=L;em_desc=A helicase nuclease that prepares dsDNA breaks (DSB) for recombinational DNA repair. Binds to DSBs and unwinds DNA via a highly rapid and processiv…
c13	EVM	exon	442827	444476	.	+	.	ID=evm.model.c13.63.exon1;Parent=evm.model.c13.63
c13	EVM	CDS	444855	445004	.	-	0	ID=cds.evm.model.c13.64;Parent=evm.model.c13.64
c13	EVM	exon	444855	445004	.	-	.	ID=evm.model.c13.64.exon3;Parent=evm.model.c13.64
c13	EVM	gene	444855	446905	.	-	.	ID=evm.TU.c13.64;Name=EVM%20prediction%20c13.64
c13	EVM	mRNA	444855	446905	.	-	.	ID=evm.model.c13.64;Parent=evm.TU.c13.64;Name=EVM%20prediction%20c13.64;em_target=27923.ML00391a-PA;em_score=60.1;em_evalue=2.21e-09;em_tcov=2.4;em_OGs=KOG2087@1|root,KOG2087@2759|Eukaryota,3ARE4@33154|Opisthokonta;em_COG_cat=T;em_desc=Low-density lipoprotein receptor domain class A;em_max_annot_lvl=2759|Eukaryota;em_PFAMs=7tm_1,Ldl_recept_a;em_Preferred_name=
c13	EVM	CDS	445178	445192	.	-	0	ID=cds.evm.model.c13.64;Parent=evm.model.c13.64
c13	EVM	exon	445178	445192	.	-	.	ID=evm.model.c13.64.exon2;Parent=evm.model.c13.64
c13	EVM	CDS	446810	446905	.	-	0	ID=cds.evm.model.c13.64;Parent=evm.model.c13.64
c13	EVM	exon	446810	446905	.	-	.	ID=evm.model.c13.64.exon1;Parent=evm.model.c13.64
c13	EVM	CDS	455182	455213	.	-	2	ID=cds.evm.model.c13.65;Parent=evm.model.c13.65
c13	EVM	exon	455182	455213	.	-	.	ID=evm.model.c13.65.exon5;Parent=evm.model.c13.65
c13	EVM	gene	455182	457786	.	-	.	ID=evm.TU.c13.65;Name=EVM%20prediction%20c13.65
c13	EVM	mRNA	455182	457786	.	-	.	ID=evm.model.c13.65;Parent=evm.TU.c13.65;Name=EVM%20prediction%20c13.65
c13	EVM	CDS	455495	455530	.	-	2	ID=cds.evm.model.c13.65;Parent=evm.model.c13.65
c13	EVM	exon	455495	455530	.	-	.	ID=evm.model.c13.65.exon4;Parent=evm.model.c13.65
c13	EVM	CDS	455702	455761	.	-	2	ID=cds.evm.model.c13.65;Parent=evm.model.c13.65
c13	EVM	exon	455702	455761	.	-	.	ID=evm.model.c13.65.exon3;Parent=evm.model.c13.65
c13	EVM	CDS	455984	456096	.	-	1	ID=cds.evm.model.c13.65;Parent=evm.model.c13.65
c13	EVM	exon	455984	456096	.	-	.	ID=evm.model.c13.65.exon2;Parent=evm.model.c13.65
c13	EVM	CDS	457698	457786	.	-	0	ID=cds.evm.model.c13.65;Parent=evm.model.c13.65
c13	EVM	exon	457698	457786	.	-	.	ID=evm.model.c13.65.exon1;Parent=evm.model.c13.65
c13	EVM	CDS	459202	459211	.	+	0	ID=cds.evm.model.c13.66;Parent=evm.model.c13.66
c13	EVM	exon	459202	459211	.	+	.	ID=evm.model.c13.66.exon1;Parent=evm.model.c13.66
c13	EVM	gene	459202	483620	.	+	.	ID=evm.TU.c13.66;Name=EVM%20prediction%20c13.66
c13	EVM	mRNA	459202	483620	.	+	.	ID=evm.model.c13.66;Parent=evm.TU.c13.66;Name=EVM%20prediction%20c13.66;em_target=27923.ML22976a-PA;em_score=537.0;em_evalue=2.28e-192;em_tcov=100.0;em_OGs=28QXY@1|root,2QXKV@2759|Eukaryota,39NFS@33154|Opisthokonta,3CQ03@33208|Metazoa;em_COG_cat=None;em_desc=None;em_max_annot_lvl=33208|Metazoa;em_Preferred_name=;em_PFAMs=Dynamin_N
c13	EVM	CDS	459427	459506	.	+	2	ID=cds.evm.model.c13.66;Parent=evm.model.c13.66
c13	EVM	exon	459427	459506	.	+	.	ID=evm.model.c13.66.exon2;Parent=evm.model.c13.66
c13	EVM	CDS	459803	459924	.	+	0	ID=cds.evm.model.c13.66;Parent=evm.model.c13.66
c13	EVM	exon	459803	459924	.	+	.	ID=evm.model.c13.66.exon3;Parent=evm.model.c13.66
c13	EVM	CDS	479154	479258	.	+	1	ID=cds.evm.model.c13.66;Parent=evm.model.c13.66
c13	EVM	exon	479154	479258	.	+	.	ID=evm.model.c13.66.exon4;Parent=evm.model.c13.66
c13	EVM	CDS	480032	480138	.	+	1	ID=cds.evm.model.c13.66;Parent=evm.model.c13.66
c13	EVM	exon	480032	480138	.	+	.	ID=evm.model.c13.66.exon5;Parent=evm.model.c13.66
c13	EVM	CDS	480386	480459	.	+	2	ID=cds.evm.model.c13.66;Parent=evm.model.c13.66
c13	EVM	exon	480386	480459	.	+	.	ID=evm.model.c13.66.exon6;Parent=evm.model.c13.66
c13	EVM	CDS	481141	481293	.	+	0	ID=cds.evm.model.c13.66;Parent=evm.model.c13.66
c13	EVM	exon	481141	481293	.	+	.	ID=evm.model.c13.66.exon7;Parent=evm.model.c13.66
c13	EVM	CDS	481822	481902	.	+	0	ID=cds.evm.model.c13.66;Parent=evm.model.c13.66
c13	EVM	exon	481822	481902	.	+	.	ID=evm.model.c13.66.exon8;Parent=evm.model.c13.66
c13	EVM	CDS	482145	482205	.	+	0	ID=cds.evm.model.c13.66;Parent=evm.model.c13.66
c13	EVM	exon	482145	482205	.	+	.	ID=evm.model.c13.66.exon9;Parent=evm.model.c13.66
c13	EVM	CDS	482698	482792	.	+	2	ID=cds.evm.model.c13.66;Parent=evm.model.c13.66
c13	EVM	exon	482698	482792	.	+	.	ID=evm.model.c13.66.exon10;Parent=evm.model.c13.66
c13	EVM	CDS	483483	483620	.	+	0	ID=cds.evm.model.c13.66;Parent=evm.model.c13.66
c13	EVM	exon	483483	483620	.	+	.	ID=evm.model.c13.66.exon11;Parent=evm.model.c13.66
c13	EVM	CDS	484918	485253	.	+	0	ID=cds.evm.model.c13.67;Parent=evm.model.c13.67
c13	EVM	gene	484918	485253	.	+	.	ID=evm.TU.c13.67;Name=EVM%20prediction%20c13.67
c13	EVM	mRNA	484918	485253	.	+	.	ID=evm.model.c13.67;Parent=evm.TU.c13.67;Name=EVM%20prediction%20c13.67
c13	EVM	exon	484918	485253	.	+	.	ID=evm.model.c13.67.exon1;Parent=evm.model.c13.67
c13	EVM	CDS	491709	491750	.	+	0	ID=cds.evm.model.c13.68;Parent=evm.model.c13.68
c13	EVM	exon	491709	491750	.	+	.	ID=evm.model.c13.68.exon1;Parent=evm.model.c13.68
c13	EVM	gene	491709	493577	.	+	.	ID=evm.TU.c13.68;Name=EVM%20prediction%20c13.68
c13	EVM	mRNA	491709	493577	.	+	.	ID=evm.model.c13.68;Parent=evm.TU.c13.68;Name=EVM%20prediction%20c13.68;em_target=27923.ML29971a-PA;em_score=71.2;em_evalue=2.88e-13;em_tcov=87.0;em_OGs=COG5126@1|root,KOG0028@2759|Eukaryota;em_COG_cat=DTZ;em_desc=calcium ion binding;em_max_annot_lvl=2759|Eukaryota;em_Preferred_name=;em_PFAMs=EF-hand_1,EF-hand_5,EF-hand_7,EF-hand_8;em_KEGG_ko=ko:K16465;em_BRITE=ko00000,ko03036
c13	EVM	CDS	492182	492304	.	+	0	ID=cds.evm.model.c13.68;Parent=evm.model.c13.68
c13	EVM	exon	492182	492304	.	+	.	ID=evm.model.c13.68.exon2;Parent=evm.model.c13.68
c13	EVM	CDS	492486	492574	.	+	0	ID=cds.evm.model.c13.68;Parent=evm.model.c13.68
c13	EVM	exon	492486	492574	.	+	.	ID=evm.model.c13.68.exon3;Parent=evm.model.c13.68
c13	EVM	CDS	493031	493145	.	+	1	ID=cds.evm.model.c13.68;Parent=evm.model.c13.68
c13	EVM	exon	493031	493145	.	+	.	ID=evm.model.c13.68.exon4;Parent=evm.model.c13.68
c13	EVM	CDS	493452	493577	.	+	0	ID=cds.evm.model.c13.68;Parent=evm.model.c13.68
c13	EVM	exon	493452	493577	.	+	.	ID=evm.model.c13.68.exon5;Parent=evm.model.c13.68
c13	EVM	CDS	497015	497137	.	+	0	ID=cds.evm.model.c13.69;Parent=evm.model.c13.69
c13	EVM	exon	497015	497137	.	+	.	ID=evm.model.c13.69.exon1;Parent=evm.model.c13.69
c13	EVM	gene	497015	499853	.	+	.	ID=evm.TU.c13.69;Name=EVM%20prediction%20c13.69
c13	EVM	mRNA	497015	499853	.	+	.	ID=evm.model.c13.69;Parent=evm.TU.c13.69;Name=EVM%20prediction%20c13.69
c13	EVM	CDS	498388	498521	.	+	0	ID=cds.evm.model.c13.69;Parent=evm.model.c13.69
c13	EVM	exon	498388	498521	.	+	.	ID=evm.model.c13.69.exon2;Parent=evm.model.c13.69
c13	EVM	CDS	498664	498745	.	+	1	ID=cds.evm.model.c13.69;Parent=evm.model.c13.69
c13	EVM	exon	498664	498745	.	+	.	ID=evm.model.c13.69.exon3;Parent=evm.model.c13.69
c13	EVM	CDS	499028	499105	.	+	0	ID=cds.evm.model.c13.69;Parent=evm.model.c13.69
c13	EVM	exon	499028	499105	.	+	.	ID=evm.model.c13.69.exon4;Parent=evm.model.c13.69
c13	EVM	CDS	499288	499401	.	+	0	ID=cds.evm.model.c13.69;Parent=evm.model.c13.69
c13	EVM	exon	499288	499401	.	+	.	ID=evm.model.c13.69.exon5;Parent=evm.model.c13.69
c13	EVM	CDS	499725	499853	.	+	0	ID=cds.evm.model.c13.69;Parent=evm.model.c13.69
c13	EVM	exon	499725	499853	.	+	.	ID=evm.model.c13.69.exon6;Parent=evm.model.c13.69
c13	EVM	CDS	500676	500748	.	-	1	ID=cds.evm.model.c13.70;Parent=evm.model.c13.70
c13	EVM	exon	500676	500748	.	-	.	ID=evm.model.c13.70.exon13;Parent=evm.model.c13.70
c13	EVM	gene	500676	515915	.	-	.	ID=evm.TU.c13.70;Name=EVM%20prediction%20c13.70
c13	EVM	mRNA	500676	515915	.	-	.	ID=evm.model.c13.70;Parent=evm.TU.c13.70;Name=EVM%20prediction%20c13.70;em_target=144197.XP_008297593.1;em_score=55.8;em_evalue=1.62e-05;em_tcov=12.0;em_OGs=COG0666@1|root,KOG0510@2759|Eukaryota,38G7Q@33154|Opisthokonta,3BCDU@33208|Metazoa,3D0P6@33213|Bilateria,4896E@7711|Chordata,491BV@7742|Vertebrata,49XY6@7898|Actinopterygii;em_COG_cat=S;em_desc=Transient receptor potential cation channel, sub…
c13	EVM	CDS	502634	502741	.	-	1	ID=cds.evm.model.c13.70;Parent=evm.model.c13.70
c13	EVM	exon	502634	502741	.	-	.	ID=evm.model.c13.70.exon12;Parent=evm.model.c13.70
c13	EVM	CDS	504328	504390	.	-	1	ID=cds.evm.model.c13.70;Parent=evm.model.c13.70
c13	EVM	exon	504328	504390	.	-	.	ID=evm.model.c13.70.exon11;Parent=evm.model.c13.70
c13	EVM	CDS	504526	504571	.	-	2	ID=cds.evm.model.c13.70;Parent=evm.model.c13.70
c13	EVM	exon	504526	504571	.	-	.	ID=evm.model.c13.70.exon10;Parent=evm.model.c13.70
c13	EVM	CDS	504819	504860	.	-	2	ID=cds.evm.model.c13.70;Parent=evm.model.c13.70
c13	EVM	exon	504819	504860	.	-	.	ID=evm.model.c13.70.exon9;Parent=evm.model.c13.70
c13	EVM	CDS	505102	505195	.	-	0	ID=cds.evm.model.c13.70;Parent=evm.model.c13.70
c13	EVM	exon	505102	505195	.	-	.	ID=evm.model.c13.70.exon8;Parent=evm.model.c13.70
c13	EVM	CDS	505379	505456	.	-	0	ID=cds.evm.model.c13.70;Parent=evm.model.c13.70
c13	EVM	exon	505379	505456	.	-	.	ID=evm.model.c13.70.exon7;Parent=evm.model.c13.70
c13	EVM	CDS	512513	512597	.	-	1	ID=cds.evm.model.c13.70;Parent=evm.model.c13.70
c13	EVM	exon	512513	512597	.	-	.	ID=evm.model.c13.70.exon6;Parent=evm.model.c13.70
c13	EVM	CDS	512868	513011	.	-	1	ID=cds.evm.model.c13.70;Parent=evm.model.c13.70
c13	EVM	exon	512868	513011	.	-	.	ID=evm.model.c13.70.exon5;Parent=evm.model.c13.70
c13	EVM	CDS	514469	514598	.	-	2	ID=cds.evm.model.c13.70;Parent=evm.model.c13.70
c13	EVM	exon	514469	514598	.	-	.	ID=evm.model.c13.70.exon4;Parent=evm.model.c13.70
c13	EVM	CDS	514738	514842	.	-	2	ID=cds.evm.model.c13.70;Parent=evm.model.c13.70
c13	EVM	exon	514738	514842	.	-	.	ID=evm.model.c13.70.exon3;Parent=evm.model.c13.70
c13	EVM	CDS	515550	515678	.	-	2	ID=cds.evm.model.c13.70;Parent=evm.model.c13.70
c13	EVM	exon	515550	515678	.	-	.	ID=evm.model.c13.70.exon2;Parent=evm.model.c13.70
c13	EVM	CDS	515882	515915	.	-	0	ID=cds.evm.model.c13.70;Parent=evm.model.c13.70
c13	EVM	exon	515882	515915	.	-	.	ID=evm.model.c13.70.exon1;Parent=evm.model.c13.70
c13	EVM	CDS	521091	521175	.	+	0	ID=cds.evm.model.c13.71;Parent=evm.model.c13.71
c13	EVM	exon	521091	521175	.	+	.	ID=evm.model.c13.71.exon1;Parent=evm.model.c13.71
c13	EVM	gene	521091	531198	.	+	.	ID=evm.TU.c13.71;Name=EVM%20prediction%20c13.71
c13	EVM	mRNA	521091	531198	.	+	.	ID=evm.model.c13.71;Parent=evm.TU.c13.71;Name=EVM%20prediction%20c13.71
c13	EVM	CDS	530470	530509	.	+	2	ID=cds.evm.model.c13.71;Parent=evm.model.c13.71
c13	EVM	exon	530470	530509	.	+	.	ID=evm.model.c13.71.exon2;Parent=evm.model.c13.71
c13	EVM	CDS	530670	530728	.	+	1	ID=cds.evm.model.c13.71;Parent=evm.model.c13.71
c13	EVM	exon	530670	530728	.	+	.	ID=evm.model.c13.71.exon3;Parent=evm.model.c13.71
c13	EVM	CDS	530862	530955	.	+	2	ID=cds.evm.model.c13.71;Parent=evm.model.c13.71
c13	EVM	exon	530862	530955	.	+	.	ID=evm.model.c13.71.exon4;Parent=evm.model.c13.71
c13	EVM	CDS	531129	531198	.	+	1	ID=cds.evm.model.c13.71;Parent=evm.model.c13.71
c13	EVM	exon	531129	531198	.	+	.	ID=evm.model.c13.71.exon5;Parent=evm.model.c13.71
c13	EVM	CDS	532560	532565	.	+	0	ID=cds.evm.model.c13.72;Parent=evm.model.c13.72
c13	EVM	exon	532560	532565	.	+	.	ID=evm.model.c13.72.exon1;Parent=evm.model.c13.72
c13	EVM	gene	532560	540735	.	+	.	ID=evm.TU.c13.72;Name=EVM%20prediction%20c13.72
c13	EVM	mRNA	532560	540735	.	+	.	ID=evm.model.c13.72;Parent=evm.TU.c13.72;Name=EVM%20prediction%20c13.72
c13	EVM	CDS	533488	533569	.	+	0	ID=cds.evm.model.c13.72;Parent=evm.model.c13.72
c13	EVM	exon	533488	533569	.	+	.	ID=evm.model.c13.72.exon2;Parent=evm.model.c13.72
c13	EVM	CDS	536990	537135	.	+	2	ID=cds.evm.model.c13.72;Parent=evm.model.c13.72
c13	EVM	exon	536990	537135	.	+	.	ID=evm.model.c13.72.exon3;Parent=evm.model.c13.72
c13	EVM	CDS	540253	540735	.	+	0	ID=cds.evm.model.c13.72;Parent=evm.model.c13.72
c13	EVM	exon	540253	540735	.	+	.	ID=evm.model.c13.72.exon4;Parent=evm.model.c13.72
c13	EVM	CDS	545081	545199	.	-	2	ID=cds.evm.model.c13.73;Parent=evm.model.c13.73
c13	EVM	exon	545081	545199	.	-	.	ID=evm.model.c13.73.exon2;Parent=evm.model.c13.73
c13	EVM	gene	545081	548700	.	-	.	ID=evm.TU.c13.73;Name=EVM%20prediction%20c13.73
c13	EVM	mRNA	545081	548700	.	-	.	ID=evm.model.c13.73;Parent=evm.TU.c13.73;Name=EVM%20prediction%20c13.73;em_target=27923.ML06592a-PA;em_score=681.0;em_evalue=1.56e-238;em_tcov=45.3;em_OGs=KOG1075@1|root,KOG1075@2759|Eukaryota,3ASXT@33154|Opisthokonta,3C4BC@33208|Metazoa;em_COG_cat=S;em_desc=Ribonuclease H protein;em_max_annot_lvl=33208|Metazoa;em_PFAMs=RVT_1;em_Preferred_name=
c13	EVM	CDS	547275	548700	.	-	0	ID=cds.evm.model.c13.73;Parent=evm.model.c13.73
c13	EVM	exon	547275	548700	.	-	.	ID=evm.model.c13.73.exon1;Parent=evm.model.c13.73
c13	EVM	CDS	551583	551654	.	+	0	ID=cds.evm.model.c13.74;Parent=evm.model.c13.74
c13	EVM	exon	551583	551654	.	+	.	ID=evm.model.c13.74.exon1;Parent=evm.model.c13.74
c13	EVM	gene	551583	567963	.	+	.	ID=evm.TU.c13.74;Name=EVM%20prediction%20c13.74
c13	EVM	mRNA	551583	567963	.	+	.	ID=evm.model.c13.74;Parent=evm.TU.c13.74;Name=EVM%20prediction%20c13.74;em_target=27923.ML22971a-PA;em_score=560.0;em_evalue=2.89e-197;em_tcov=100.0;em_OGs=KOG1565@1|root,KOG1565@2759|Eukaryota;em_COG_cat=M;em_desc=metalloendopeptidase activity;em_max_annot_lvl=2759|Eukaryota;em_KEGG_ko=ko:K01388,ko:K01394,ko:K01396,ko:K01397,ko:K01402,ko:K01413,ko:K07994,ko:K07999,ko:K08001,ko:K08004,ko:K08005;e…
c13	EVM	CDS	551957	552011	.	+	0	ID=cds.evm.model.c13.74;Parent=evm.model.c13.74
c13	EVM	exon	551957	552011	.	+	.	ID=evm.model.c13.74.exon2;Parent=evm.model.c13.74
c13	EVM	CDS	555605	555696	.	+	2	ID=cds.evm.model.c13.74;Parent=evm.model.c13.74
c13	EVM	exon	555605	555696	.	+	.	ID=evm.model.c13.74.exon3;Parent=evm.model.c13.74
c13	EVM	CDS	555961	556053	.	+	0	ID=cds.evm.model.c13.74;Parent=evm.model.c13.74
c13	EVM	exon	555961	556053	.	+	.	ID=evm.model.c13.74.exon4;Parent=evm.model.c13.74
c13	EVM	CDS	557497	557600	.	+	0	ID=cds.evm.model.c13.74;Parent=evm.model.c13.74
c13	EVM	exon	557497	557600	.	+	.	ID=evm.model.c13.74.exon5;Parent=evm.model.c13.74
c13	EVM	CDS	557798	558049	.	+	1	ID=cds.evm.model.c13.74;Parent=evm.model.c13.74
c13	EVM	exon	557798	558049	.	+	.	ID=evm.model.c13.74.exon6;Parent=evm.model.c13.74
c13	EVM	CDS	558352	558481	.	+	1	ID=cds.evm.model.c13.74;Parent=evm.model.c13.74
c13	EVM	exon	558352	558481	.	+	.	ID=evm.model.c13.74.exon7;Parent=evm.model.c13.74
c13	EVM	CDS	559138	559282	.	+	0	ID=cds.evm.model.c13.74;Parent=evm.model.c13.74
c13	EVM	exon	559138	559282	.	+	.	ID=evm.model.c13.74.exon8;Parent=evm.model.c13.74
c13	EVM	CDS	559519	559656	.	+	2	ID=cds.evm.model.c13.74;Parent=evm.model.c13.74
c13	EVM	exon	559519	559656	.	+	.	ID=evm.model.c13.74.exon9;Parent=evm.model.c13.74
c13	EVM	CDS	559891	560050	.	+	2	ID=cds.evm.model.c13.74;Parent=evm.model.c13.74
c13	EVM	exon	559891	560050	.	+	.	ID=evm.model.c13.74.exon10;Parent=evm.model.c13.74
c13	EVM	CDS	560282	560392	.	+	1	ID=cds.evm.model.c13.74;Parent=evm.model.c13.74
c13	EVM	exon	560282	560392	.	+	.	ID=evm.model.c13.74.exon11;Parent=evm.model.c13.74
c13	EVM	CDS	560540	560612	.	+	1	ID=cds.evm.model.c13.74;Parent=evm.model.c13.74
c13	EVM	exon	560540	560612	.	+	.	ID=evm.model.c13.74.exon12;Parent=evm.model.c13.74
c13	EVM	CDS	562289	562399	.	+	0	ID=cds.evm.model.c13.74;Parent=evm.model.c13.74
c13	EVM	exon	562289	562399	.	+	.	ID=evm.model.c13.74.exon13;Parent=evm.model.c13.74
c13	EVM	CDS	562676	562777	.	+	0	ID=cds.evm.model.c13.74;Parent=evm.model.c13.74
c13	EVM	exon	562676	562777	.	+	.	ID=evm.model.c13.74.exon14;Parent=evm.model.c13.74
c13	EVM	CDS	567856	567963	.	+	0	ID=cds.evm.model.c13.74;Parent=evm.model.c13.74
c13	EVM	exon	567856	567963	.	+	.	ID=evm.model.c13.74.exon15;Parent=evm.model.c13.74
c13	EVM	CDS	571189	571193	.	+	0	ID=cds.evm.model.c13.75;Parent=evm.model.c13.75
c13	EVM	exon	571189	571193	.	+	.	ID=evm.model.c13.75.exon1;Parent=evm.model.c13.75
c13	EVM	gene	571189	583565	.	+	.	ID=evm.TU.c13.75;Name=EVM%20prediction%20c13.75
c13	EVM	mRNA	571189	583565	.	+	.	ID=evm.model.c13.75;Parent=evm.TU.c13.75;Name=EVM%20prediction%20c13.75;em_target=27923.ML07806a-PA;em_score=288.0;em_evalue=5.33e-86;em_tcov=33.7;em_OGs=KOG1075@1|root,KOG1075@2759|Eukaryota,398H9@33154|Opisthokonta,3BUF9@33208|Metazoa;em_COG_cat=S;em_desc=Ribonuclease H protein;em_max_annot_lvl=33208|Metazoa;em_PFAMs=RVT_1;em_Preferred_name=
c13	EVM	CDS	571771	571792	.	+	1	ID=cds.evm.model.c13.75;Parent=evm.model.c13.75
c13	EVM	exon	571771	571792	.	+	.	ID=evm.model.c13.75.exon2;Parent=evm.model.c13.75
c13	EVM	CDS	574398	574450	.	+	0	ID=cds.evm.model.c13.75;Parent=evm.model.c13.75
c13	EVM	exon	574398	574450	.	+	.	ID=evm.model.c13.75.exon3;Parent=evm.model.c13.75
c13	EVM	CDS	574533	574545	.	+	1	ID=cds.evm.model.c13.75;Parent=evm.model.c13.75
c13	EVM	exon	574533	574545	.	+	.	ID=evm.model.c13.75.exon4;Parent=evm.model.c13.75
c13	EVM	CDS	576102	576264	.	+	0	ID=cds.evm.model.c13.75;Parent=evm.model.c13.75
c13	EVM	exon	576102	576264	.	+	.	ID=evm.model.c13.75.exon5;Parent=evm.model.c13.75
c13	EVM	CDS	576799	576871	.	+	2	ID=cds.evm.model.c13.75;Parent=evm.model.c13.75
c13	EVM	exon	576799	576871	.	+	.	ID=evm.model.c13.75.exon6;Parent=evm.model.c13.75
c13	EVM	CDS	576994	577168	.	+	1	ID=cds.evm.model.c13.75;Parent=evm.model.c13.75
c13	EVM	exon	576994	577168	.	+	.	ID=evm.model.c13.75.exon7;Parent=evm.model.c13.75
c13	EVM	CDS	577259	577329	.	+	0	ID=cds.evm.model.c13.75;Parent=evm.model.c13.75
c13	EVM	exon	577259	577329	.	+	.	ID=evm.model.c13.75.exon8;Parent=evm.model.c13.75
c13	EVM	CDS	583031	583565	.	+	1	ID=cds.evm.model.c13.75;Parent=evm.model.c13.75
c13	EVM	exon	583031	583565	.	+	.	ID=evm.model.c13.75.exon9;Parent=evm.model.c13.75
c13	EVM	CDS	584160	584237	.	-	0	ID=cds.evm.model.c13.76;Parent=evm.model.c13.76
c13	EVM	exon	584160	584237	.	-	.	ID=evm.model.c13.76.exon74;Parent=evm.model.c13.76
c13	EVM	gene	584160	627392	.	-	.	ID=evm.TU.c13.76;Name=EVM%20prediction%20c13.76
c13	EVM	mRNA	584160	627392	.	-	.	ID=evm.model.c13.76;Parent=evm.TU.c13.76;Name=EVM%20prediction%20c13.76;em_target=27923.ML17504a-PA;em_score=531.0;em_evalue=4.94e-155;em_tcov=19.2;em_OGs=KOG3544@1|root,KOG3544@2759|Eukaryota,38CJN@33154|Opisthokonta,3BAFZ@33208|Metazoa;em_COG_cat=W;em_desc=collagen;em_max_annot_lvl=33208|Metazoa;em_PFAMs=C4,Collagen,FXa_inhibition;em_Preferred_name=;em_KEGG_ko=ko:K06237,ko:K16628;em_KEGG_Pathwa…
c13	EVM	CDS	585777	585912	.	-	1	ID=cds.evm.model.c13.76;Parent=evm.model.c13.76
c13	EVM	exon	585777	585912	.	-	.	ID=evm.model.c13.76.exon73;Parent=evm.model.c13.76
c13	EVM	CDS	587152	587210	.	-	0	ID=cds.evm.model.c13.76;Parent=evm.model.c13.76
c13	EVM	exon	587152	587210	.	-	.	ID=evm.model.c13.76.exon72;Parent=evm.model.c13.76
c13	EVM	CDS	587326	587490	.	-	0	ID=cds.evm.model.c13.76;Parent=evm.model.c13.76
c13	EVM	exon	587326	587490	.	-	.	ID=evm.model.c13.76.exon71;Parent=evm.model.c13.76
c13	EVM	CDS	588435	588551	.	-	0	ID=cds.evm.model.c13.76;Parent=evm.model.c13.76
c13	EVM	exon	588435	588551	.	-	.	ID=evm.model.c13.76.exon70;Parent=evm.model.c13.76
c13	EVM	CDS	589576	589763	.	-	2	ID=cds.evm.model.c13.76;Parent=evm.model.c13.76
c13	EVM	exon	589576	589763	.	-	.	ID=evm.model.c13.76.exon69;Parent=evm.model.c13.76
c13	EVM	CDS	590127	590292	.	-	0	ID=cds.evm.model.c13.76;Parent=evm.model.c13.76
c13	EVM	exon	590127	590292	.	-	.	ID=evm.model.c13.76.exon68;Parent=evm.model.c13.76
c13	EVM	CDS	590444	590557	.	-	0	ID=cds.evm.model.c13.76;Parent=evm.model.c13.76
c13	EVM	exon	590444	590557	.	-	.	ID=evm.model.c13.76.exon67;Parent=evm.model.c13.76
c13	EVM	CDS	590746	590828	.	-	2	ID=cds.evm.model.c13.76;Parent=evm.model.c13.76
c13	EVM	exon	590746	590828	.	-	.	ID=evm.model.c13.76.exon66;Parent=evm.model.c13.76
c13	EVM	CDS	590944	591106	.	-	0	ID=cds.evm.model.c13.76;Parent=evm.model.c13.76
c13	EVM	exon	590944	591106	.	-	.	ID=evm.model.c13.76.exon65;Parent=evm.model.c13.76
c13	EVM	CDS	591916	592022	.	-	2	ID=cds.evm.model.c13.76;Parent=evm.model.c13.76
c13	EVM	exon	591916	592022	.	-	.	ID=evm.model.c13.76.exon64;Parent=evm.model.c13.76
c13	EVM	CDS	592174	592333	.	-	0	ID=cds.evm.model.c13.76;Parent=evm.model.c13.76
c13	EVM	exon	592174	592333	.	-	.	ID=evm.model.c13.76.exon63;Parent=evm.model.c13.76
c13	EVM	CDS	592647	592946	.	-	0	ID=cds.evm.model.c13.76;Parent=evm.model.c13.76
c13	EVM	exon	592647	592946	.	-	.	ID=evm.model.c13.76.exon62;Parent=evm.model.c13.76
c13	EVM	CDS	593096	593236	.	-	0	ID=cds.evm.model.c13.76;Parent=evm.model.c13.76
c13	EVM	exon	593096	593236	.	-	.	ID=evm.model.c13.76.exon61;Parent=evm.model.c13.76
c13	EVM	CDS	593381	593521	.	-	0	ID=cds.evm.model.c13.76;Parent=evm.model.c13.76
c13	EVM	exon	593381	593521	.	-	.	ID=evm.model.c13.76.exon60;Parent=evm.model.c13.76
c13	EVM	CDS	593686	593829	.	-	0	ID=cds.evm.model.c13.76;Parent=evm.model.c13.76
c13	EVM	exon	593686	593829	.	-	.	ID=evm.model.c13.76.exon59;Parent=evm.model.c13.76
c13	EVM	CDS	594159	594248	.	-	0	ID=cds.evm.model.c13.76;Parent=evm.model.c13.76
c13	EVM	exon	594159	594248	.	-	.	ID=evm.model.c13.76.exon58;Parent=evm.model.c13.76
c13	EVM	CDS	594582	594712	.	-	2	ID=cds.evm.model.c13.76;Parent=evm.model.c13.76
c13	EVM	exon	594582	594712	.	-	.	ID=evm.model.c13.76.exon57;Parent=evm.model.c13.76
c13	EVM	CDS	594908	595015	.	-	2	ID=cds.evm.model.c13.76;Parent=evm.model.c13.76
c13	EVM	exon	594908	595015	.	-	.	ID=evm.model.c13.76.exon56;Parent=evm.model.c13.76
c13	EVM	CDS	595109	595235	.	-	0	ID=cds.evm.model.c13.76;Parent=evm.model.c13.76
c13	EVM	exon	595109	595235	.	-	.	ID=evm.model.c13.76.exon55;Parent=evm.model.c13.76
c13	EVM	CDS	595352	595491	.	-	2	ID=cds.evm.model.c13.76;Parent=evm.model.c13.76
c13	EVM	exon	595352	595491	.	-	.	ID=evm.model.c13.76.exon54;Parent=evm.model.c13.76
c13	EVM	CDS	595668	595763	.	-	2	ID=cds.evm.model.c13.76;Parent=evm.model.c13.76
c13	EVM	exon	595668	595763	.	-	.	ID=evm.model.c13.76.exon53;Parent=evm.model.c13.76
c13	EVM	CDS	596033	596185	.	-	2	ID=cds.evm.model.c13.76;Parent=evm.model.c13.76
c13	EVM	exon	596033	596185	.	-	.	ID=evm.model.c13.76.exon52;Parent=evm.model.c13.76
c13	EVM	CDS	596332	596494	.	-	0	ID=cds.evm.model.c13.76;Parent=evm.model.c13.76
c13	EVM	exon	596332	596494	.	-	.	ID=evm.model.c13.76.exon51;Parent=evm.model.c13.76
c13	EVM	CDS	596866	596945	.	-	2	ID=cds.evm.model.c13.76;Parent=evm.model.c13.76
c13	EVM	exon	596866	596945	.	-	.	ID=evm.model.c13.76.exon50;Parent=evm.model.c13.76
c13	EVM	CDS	598575	598652	.	-	2	ID=cds.evm.model.c13.76;Parent=evm.model.c13.76
c13	EVM	exon	598575	598652	.	-	.	ID=evm.model.c13.76.exon49;Parent=evm.model.c13.76
c13	EVM	CDS	598790	598895	.	-	0	ID=cds.evm.model.c13.76;Parent=evm.model.c13.76
c13	EVM	exon	598790	598895	.	-	.	ID=evm.model.c13.76.exon48;Parent=evm.model.c13.76
c13	EVM	CDS	600433	600548	.	-	2	ID=cds.evm.model.c13.76;Parent=evm.model.c13.76
c13	EVM	exon	600433	600548	.	-	.	ID=evm.model.c13.76.exon47;Parent=evm.model.c13.76
c13	EVM	CDS	601129	601192	.	-	0	ID=cds.evm.model.c13.76;Parent=evm.model.c13.76
c13	EVM	exon	601129	601192	.	-	.	ID=evm.model.c13.76.exon46;Parent=evm.model.c13.76
c13	EVM	CDS	601318	601407	.	-	0	ID=cds.evm.model.c13.76;Parent=evm.model.c13.76
c13	EVM	exon	601318	601407	.	-	.	ID=evm.model.c13.76.exon45;Parent=evm.model.c13.76
c13	EVM	CDS	601526	601678	.	-	0	ID=cds.evm.model.c13.76;Parent=evm.model.c13.76
c13	EVM	exon	601526	601678	.	-	.	ID=evm.model.c13.76.exon44;Parent=evm.model.c13.76
c13	EVM	CDS	602168	602284	.	-	0	ID=cds.evm.model.c13.76;Parent=evm.model.c13.76
c13	EVM	exon	602168	602284	.	-	.	ID=evm.model.c13.76.exon43;Parent=evm.model.c13.76
c13	EVM	CDS	602409	602533	.	-	2	ID=cds.evm.model.c13.76;Parent=evm.model.c13.76
c13	EVM	exon	602409	602533	.	-	.	ID=evm.model.c13.76.exon42;Parent=evm.model.c13.76
c13	EVM	CDS	602682	602862	.	-	0	ID=cds.evm.model.c13.76;Parent=evm.model.c13.76
c13	EVM	exon	602682	602862	.	-	.	ID=evm.model.c13.76.exon41;Parent=evm.model.c13.76
c13	EVM	CDS	602987	603111	.	-	2	ID=cds.evm.model.c13.76;Parent=evm.model.c13.76
c13	EVM	exon	602987	603111	.	-	.	ID=evm.model.c13.76.exon40;Parent=evm.model.c13.76
c13	EVM	CDS	603213	603357	.	-	0	ID=cds.evm.model.c13.76;Parent=evm.model.c13.76
c13	EVM	exon	603213	603357	.	-	.	ID=evm.model.c13.76.exon39;Parent=evm.model.c13.76
c13	EVM	CDS	603460	603750	.	-	0	ID=cds.evm.model.c13.76;Parent=evm.model.c13.76
c13	EVM	exon	603460	603750	.	-	.	ID=evm.model.c13.76.exon38;Parent=evm.model.c13.76
c13	EVM	CDS	603978	604056	.	-	1	ID=cds.evm.model.c13.76;Parent=evm.model.c13.76
c13	EVM	exon	603978	604056	.	-	.	ID=evm.model.c13.76.exon37;Parent=evm.model.c13.76
c13	EVM	CDS	604211	604253	.	-	2	ID=cds.evm.model.c13.76;Parent=evm.model.c13.76
c13	EVM	exon	604211	604253	.	-	.	ID=evm.model.c13.76.exon36;Parent=evm.model.c13.76
c13	EVM	CDS	608306	608356	.	-	2	ID=cds.evm.model.c13.76;Parent=evm.model.c13.76
c13	EVM	exon	608306	608356	.	-	.	ID=evm.model.c13.76.exon35;Parent=evm.model.c13.76
c13	EVM	CDS	608989	609081	.	-	2	ID=cds.evm.model.c13.76;Parent=evm.model.c13.76
c13	EVM	exon	608989	609081	.	-	.	ID=evm.model.c13.76.exon34;Parent=evm.model.c13.76
c13	EVM	CDS	609205	609304	.	-	0	ID=cds.evm.model.c13.76;Parent=evm.model.c13.76
c13	EVM	exon	609205	609304	.	-	.	ID=evm.model.c13.76.exon33;Parent=evm.model.c13.76
c13	EVM	CDS	609400	609512	.	-	2	ID=cds.evm.model.c13.76;Parent=evm.model.c13.76
c13	EVM	exon	609400	609512	.	-	.	ID=evm.model.c13.76.exon32;Parent=evm.model.c13.76
c13	EVM	CDS	609759	609906	.	-	0	ID=cds.evm.model.c13.76;Parent=evm.model.c13.76
c13	EVM	exon	609759	609906	.	-	.	ID=evm.model.c13.76.exon31;Parent=evm.model.c13.76
c13	EVM	CDS	611106	611254	.	-	2	ID=cds.evm.model.c13.76;Parent=evm.model.c13.76
c13	EVM	exon	611106	611254	.	-	.	ID=evm.model.c13.76.exon30;Parent=evm.model.c13.76
c13	EVM	CDS	612342	612494	.	-	2	ID=cds.evm.model.c13.76;Parent=evm.model.c13.76
c13	EVM	exon	612342	612494	.	-	.	ID=evm.model.c13.76.exon29;Parent=evm.model.c13.76
c13	EVM	CDS	612982	613081	.	-	0	ID=cds.evm.model.c13.76;Parent=evm.model.c13.76
c13	EVM	exon	612982	613081	.	-	.	ID=evm.model.c13.76.exon28;Parent=evm.model.c13.76
c13	EVM	CDS	613256	613498	.	-	0	ID=cds.evm.model.c13.76;Parent=evm.model.c13.76
c13	EVM	exon	613256	613498	.	-	.	ID=evm.model.c13.76.exon27;Parent=evm.model.c13.76
c13	EVM	CDS	613809	613987	.	-	2	ID=cds.evm.model.c13.76;Parent=evm.model.c13.76
c13	EVM	exon	613809	613987	.	-	.	ID=evm.model.c13.76.exon26;Parent=evm.model.c13.76
c13	EVM	CDS	615291	615378	.	-	0	ID=cds.evm.model.c13.76;Parent=evm.model.c13.76
c13	EVM	exon	615291	615378	.	-	.	ID=evm.model.c13.76.exon25;Parent=evm.model.c13.76
c13	EVM	CDS	615541	615653	.	-	2	ID=cds.evm.model.c13.76;Parent=evm.model.c13.76
c13	EVM	exon	615541	615653	.	-	.	ID=evm.model.c13.76.exon24;Parent=evm.model.c13.76
c13	EVM	CDS	616843	617029	.	-	0	ID=cds.evm.model.c13.76;Parent=evm.model.c13.76
c13	EVM	exon	616843	617029	.	-	.	ID=evm.model.c13.76.exon23;Parent=evm.model.c13.76
c13	EVM	CDS	617290	617571	.	-	0	ID=cds.evm.model.c13.76;Parent=evm.model.c13.76
c13	EVM	exon	617290	617571	.	-	.	ID=evm.model.c13.76.exon22;Parent=evm.model.c13.76
c13	EVM	CDS	617699	617932	.	-	0	ID=cds.evm.model.c13.76;Parent=evm.model.c13.76
c13	EVM	exon	617699	617932	.	-	.	ID=evm.model.c13.76.exon21;Parent=evm.model.c13.76
c13	EVM	CDS	618259	618429	.	-	0	ID=cds.evm.model.c13.76;Parent=evm.model.c13.76
c13	EVM	exon	618259	618429	.	-	.	ID=evm.model.c13.76.exon20;Parent=evm.model.c13.76
c13	EVM	CDS	619284	619478	.	-	0	ID=cds.evm.model.c13.76;Parent=evm.model.c13.76
c13	EVM	exon	619284	619478	.	-	.	ID=evm.model.c13.76.exon19;Parent=evm.model.c13.76
c13	EVM	CDS	620929	621032	.	-	2	ID=cds.evm.model.c13.76;Parent=evm.model.c13.76
c13	EVM	exon	620929	621032	.	-	.	ID=evm.model.c13.76.exon18;Parent=evm.model.c13.76
c13	EVM	CDS	621354	621476	.	-	2	ID=cds.evm.model.c13.76;Parent=evm.model.c13.76
c13	EVM	exon	621354	621476	.	-	.	ID=evm.model.c13.76.exon17;Parent=evm.model.c13.76
c13	EVM	CDS	621632	621725	.	-	0	ID=cds.evm.model.c13.76;Parent=evm.model.c13.76
c13	EVM	exon	621632	621725	.	-	.	ID=evm.model.c13.76.exon16;Parent=evm.model.c13.76
c13	EVM	CDS	622382	622485	.	-	2	ID=cds.evm.model.c13.76;Parent=evm.model.c13.76
c13	EVM	exon	622382	622485	.	-	.	ID=evm.model.c13.76.exon15;Parent=evm.model.c13.76
c13	EVM	CDS	622594	622720	.	-	0	ID=cds.evm.model.c13.76;Parent=evm.model.c13.76
c13	EVM	exon	622594	622720	.	-	.	ID=evm.model.c13.76.exon14;Parent=evm.model.c13.76
c13	EVM	CDS	622847	623004	.	-	2	ID=cds.evm.model.c13.76;Parent=evm.model.c13.76
c13	EVM	exon	622847	623004	.	-	.	ID=evm.model.c13.76.exon13;Parent=evm.model.c13.76
c13	EVM	CDS	623161	623266	.	-	0	ID=cds.evm.model.c13.76;Parent=evm.model.c13.76
c13	EVM	exon	623161	623266	.	-	.	ID=evm.model.c13.76.exon12;Parent=evm.model.c13.76
c13	EVM	CDS	623711	623890	.	-	0	ID=cds.evm.model.c13.76;Parent=evm.model.c13.76
c13	EVM	exon	623711	623890	.	-	.	ID=evm.model.c13.76.exon11;Parent=evm.model.c13.76
c13	EVM	CDS	624027	624116	.	-	0	ID=cds.evm.model.c13.76;Parent=evm.model.c13.76
c13	EVM	exon	624027	624116	.	-	.	ID=evm.model.c13.76.exon10;Parent=evm.model.c13.76
c13	EVM	CDS	624245	624397	.	-	0	ID=cds.evm.model.c13.76;Parent=evm.model.c13.76
c13	EVM	exon	624245	624397	.	-	.	ID=evm.model.c13.76.exon9;Parent=evm.model.c13.76
c13	EVM	CDS	624503	624619	.	-	0	ID=cds.evm.model.c13.76;Parent=evm.model.c13.76
c13	EVM	exon	624503	624619	.	-	.	ID=evm.model.c13.76.exon8;Parent=evm.model.c13.76
c13	EVM	CDS	624865	624989	.	-	2	ID=cds.evm.model.c13.76;Parent=evm.model.c13.76
c13	EVM	exon	624865	624989	.	-	.	ID=evm.model.c13.76.exon7;Parent=evm.model.c13.76
c13	EVM	CDS	625463	625571	.	-	0	ID=cds.evm.model.c13.76;Parent=evm.model.c13.76
c13	EVM	exon	625463	625571	.	-	.	ID=evm.model.c13.76.exon6;Parent=evm.model.c13.76
c13	EVM	CDS	625705	625776	.	-	0	ID=cds.evm.model.c13.76;Parent=evm.model.c13.76
c13	EVM	exon	625705	625776	.	-	.	ID=evm.model.c13.76.exon5;Parent=evm.model.c13.76
c13	EVM	CDS	625888	626012	.	-	2	ID=cds.evm.model.c13.76;Parent=evm.model.c13.76
c13	EVM	exon	625888	626012	.	-	.	ID=evm.model.c13.76.exon4;Parent=evm.model.c13.76
c13	EVM	CDS	626136	626235	.	-	0	ID=cds.evm.model.c13.76;Parent=evm.model.c13.76
c13	EVM	exon	626136	626235	.	-	.	ID=evm.model.c13.76.exon3;Parent=evm.model.c13.76
c13	EVM	CDS	626747	626942	.	-	1	ID=cds.evm.model.c13.76;Parent=evm.model.c13.76
c13	EVM	exon	626747	626942	.	-	.	ID=evm.model.c13.76.exon2;Parent=evm.model.c13.76
c13	EVM	CDS	627253	627392	.	-	0	ID=cds.evm.model.c13.76;Parent=evm.model.c13.76
c13	EVM	exon	627253	627392	.	-	.	ID=evm.model.c13.76.exon1;Parent=evm.model.c13.76
c13	EVM	CDS	630364	630801	.	+	0	ID=cds.evm.model.c13.77;Parent=evm.model.c13.77
c13	EVM	exon	630364	630801	.	+	.	ID=evm.model.c13.77.exon1;Parent=evm.model.c13.77
c13	EVM	gene	630364	644120	.	+	.	ID=evm.TU.c13.77;Name=EVM%20prediction%20c13.77
c13	EVM	mRNA	630364	644120	.	+	.	ID=evm.model.c13.77;Parent=evm.TU.c13.77;Name=EVM%20prediction%20c13.77;em_target=27923.ML17502a-PA;em_score=624.0;em_evalue=2.82e-195;em_tcov=23.2;em_OGs=KOG3544@1|root,KOG3544@2759|Eukaryota,38CJN@33154|Opisthokonta,3BAFZ@33208|Metazoa;em_COG_cat=W;em_desc=collagen;em_max_annot_lvl=33208|Metazoa;em_PFAMs=C4,Collagen,FXa_inhibition;em_Preferred_name=;em_KEGG_ko=ko:K06237,ko:K16628;em_KEGG_Pathwa…
c13	EVM	CDS	630948	631044	.	+	0	ID=cds.evm.model.c13.77;Parent=evm.model.c13.77
c13	EVM	exon	630948	631044	.	+	.	ID=evm.model.c13.77.exon2;Parent=evm.model.c13.77
c13	EVM	CDS	631164	631309	.	+	2	ID=cds.evm.model.c13.77;Parent=evm.model.c13.77
c13	EVM	exon	631164	631309	.	+	.	ID=evm.model.c13.77.exon3;Parent=evm.model.c13.77
c13	EVM	CDS	631422	631635	.	+	0	ID=cds.evm.model.c13.77;Parent=evm.model.c13.77
c13	EVM	exon	631422	631635	.	+	.	ID=evm.model.c13.77.exon4;Parent=evm.model.c13.77
c13	EVM	CDS	631811	632040	.	+	2	ID=cds.evm.model.c13.77;Parent=evm.model.c13.77
c13	EVM	exon	631811	632040	.	+	.	ID=evm.model.c13.77.exon5;Parent=evm.model.c13.77
c13	EVM	CDS	632292	632702	.	+	0	ID=cds.evm.model.c13.77;Parent=evm.model.c13.77
c13	EVM	exon	632292	632702	.	+	.	ID=evm.model.c13.77.exon6;Parent=evm.model.c13.77
c13	EVM	CDS	632818	633102	.	+	0	ID=cds.evm.model.c13.77;Parent=evm.model.c13.77
c13	EVM	exon	632818	633102	.	+	.	ID=evm.model.c13.77.exon7;Parent=evm.model.c13.77
c13	EVM	CDS	633223	633678	.	+	0	ID=cds.evm.model.c13.77;Parent=evm.model.c13.77
c13	EVM	exon	633223	633678	.	+	.	ID=evm.model.c13.77.exon8;Parent=evm.model.c13.77
c13	EVM	CDS	633962	634249	.	+	0	ID=cds.evm.model.c13.77;Parent=evm.model.c13.77
c13	EVM	exon	633962	634249	.	+	.	ID=evm.model.c13.77.exon9;Parent=evm.model.c13.77
c13	EVM	CDS	634386	634676	.	+	0	ID=cds.evm.model.c13.77;Parent=evm.model.c13.77
c13	EVM	exon	634386	634676	.	+	.	ID=evm.model.c13.77.exon10;Parent=evm.model.c13.77
c13	EVM	CDS	634792	635104	.	+	0	ID=cds.evm.model.c13.77;Parent=evm.model.c13.77
c13	EVM	exon	634792	635104	.	+	.	ID=evm.model.c13.77.exon11;Parent=evm.model.c13.77
c13	EVM	CDS	635222	635424	.	+	2	ID=cds.evm.model.c13.77;Parent=evm.model.c13.77
c13	EVM	exon	635222	635424	.	+	.	ID=evm.model.c13.77.exon12;Parent=evm.model.c13.77
c13	EVM	CDS	635530	635662	.	+	0	ID=cds.evm.model.c13.77;Parent=evm.model.c13.77
c13	EVM	exon	635530	635662	.	+	.	ID=evm.model.c13.77.exon13;Parent=evm.model.c13.77
c13	EVM	CDS	635773	635928	.	+	2	ID=cds.evm.model.c13.77;Parent=evm.model.c13.77
c13	EVM	exon	635773	635928	.	+	.	ID=evm.model.c13.77.exon14;Parent=evm.model.c13.77
c13	EVM	CDS	638453	638585	.	+	2	ID=cds.evm.model.c13.77;Parent=evm.model.c13.77
c13	EVM	exon	638453	638585	.	+	.	ID=evm.model.c13.77.exon15;Parent=evm.model.c13.77
c13	EVM	CDS	638897	639089	.	+	1	ID=cds.evm.model.c13.77;Parent=evm.model.c13.77
c13	EVM	exon	638897	639089	.	+	.	ID=evm.model.c13.77.exon16;Parent=evm.model.c13.77
c13	EVM	CDS	639464	639611	.	+	0	ID=cds.evm.model.c13.77;Parent=evm.model.c13.77
c13	EVM	exon	639464	639611	.	+	.	ID=evm.model.c13.77.exon17;Parent=evm.model.c13.77
c13	EVM	CDS	639849	639982	.	+	2	ID=cds.evm.model.c13.77;Parent=evm.model.c13.77
c13	EVM	exon	639849	639982	.	+	.	ID=evm.model.c13.77.exon18;Parent=evm.model.c13.77
c13	EVM	CDS	643983	644120	.	+	0	ID=cds.evm.model.c13.77;Parent=evm.model.c13.77
c13	EVM	exon	643983	644120	.	+	.	ID=evm.model.c13.77.exon19;Parent=evm.model.c13.77
c13	EVM	CDS	645696	645815	.	+	0	ID=cds.evm.model.c13.78;Parent=evm.model.c13.78
c13	EVM	exon	645696	645815	.	+	.	ID=evm.model.c13.78.exon1;Parent=evm.model.c13.78
c13	EVM	gene	645696	656833	.	+	.	ID=evm.TU.c13.78;Name=EVM%20prediction%20c13.78
c13	EVM	mRNA	645696	656833	.	+	.	ID=evm.model.c13.78;Parent=evm.TU.c13.78;Name=EVM%20prediction%20c13.78;em_target=27923.ML17501a-PA;em_score=326.0;em_evalue=2.74e-88;em_tcov=56.6;em_OGs=KOG3544@1|root,KOG3544@2759|Eukaryota,38CJN@33154|Opisthokonta,3BAFZ@33208|Metazoa;em_COG_cat=W;em_desc=collagen;em_max_annot_lvl=33208|Metazoa;em_PFAMs=C4,Collagen,FXa_inhibition;em_Preferred_name=;em_KEGG_ko=ko:K06237,ko:K16628;em_KEGG_Pathway…
c13	EVM	CDS	646035	646124	.	+	0	ID=cds.evm.model.c13.78;Parent=evm.model.c13.78
c13	EVM	exon	646035	646124	.	+	.	ID=evm.model.c13.78.exon2;Parent=evm.model.c13.78
c13	EVM	CDS	646274	646336	.	+	0	ID=cds.evm.model.c13.78;Parent=evm.model.c13.78
c13	EVM	exon	646274	646336	.	+	.	ID=evm.model.c13.78.exon3;Parent=evm.model.c13.78
c13	EVM	CDS	646485	646791	.	+	0	ID=cds.evm.model.c13.78;Parent=evm.model.c13.78
c13	EVM	exon	646485	646791	.	+	.	ID=evm.model.c13.78.exon4;Parent=evm.model.c13.78
c13	EVM	CDS	646943	647220	.	+	2	ID=cds.evm.model.c13.78;Parent=evm.model.c13.78
c13	EVM	exon	646943	647220	.	+	.	ID=evm.model.c13.78.exon5;Parent=evm.model.c13.78
c13	EVM	CDS	647368	647464	.	+	0	ID=cds.evm.model.c13.78;Parent=evm.model.c13.78
c13	EVM	exon	647368	647464	.	+	.	ID=evm.model.c13.78.exon6;Parent=evm.model.c13.78
c13	EVM	CDS	647584	647729	.	+	2	ID=cds.evm.model.c13.78;Parent=evm.model.c13.78
c13	EVM	exon	647584	647729	.	+	.	ID=evm.model.c13.78.exon7;Parent=evm.model.c13.78
c13	EVM	CDS	647860	647968	.	+	0	ID=cds.evm.model.c13.78;Parent=evm.model.c13.78
c13	EVM	exon	647860	647968	.	+	.	ID=evm.model.c13.78.exon8;Parent=evm.model.c13.78
c13	EVM	CDS	648585	648770	.	+	2	ID=cds.evm.model.c13.78;Parent=evm.model.c13.78
c13	EVM	exon	648585	648770	.	+	.	ID=evm.model.c13.78.exon9;Parent=evm.model.c13.78
c13	EVM	CDS	648905	649053	.	+	2	ID=cds.evm.model.c13.78;Parent=evm.model.c13.78
c13	EVM	exon	648905	649053	.	+	.	ID=evm.model.c13.78.exon10;Parent=evm.model.c13.78
c13	EVM	CDS	649200	649407	.	+	0	ID=cds.evm.model.c13.78;Parent=evm.model.c13.78
c13	EVM	exon	649200	649407	.	+	.	ID=evm.model.c13.78.exon11;Parent=evm.model.c13.78
c13	EVM	CDS	649510	649712	.	+	2	ID=cds.evm.model.c13.78;Parent=evm.model.c13.78
c13	EVM	exon	649510	649712	.	+	.	ID=evm.model.c13.78.exon12;Parent=evm.model.c13.78
c13	EVM	CDS	649824	649950	.	+	0	ID=cds.evm.model.c13.78;Parent=evm.model.c13.78
c13	EVM	exon	649824	649950	.	+	.	ID=evm.model.c13.78.exon13;Parent=evm.model.c13.78
c13	EVM	CDS	650101	650258	.	+	2	ID=cds.evm.model.c13.78;Parent=evm.model.c13.78
c13	EVM	exon	650101	650258	.	+	.	ID=evm.model.c13.78.exon14;Parent=evm.model.c13.78
c13	EVM	CDS	650379	650834	.	+	0	ID=cds.evm.model.c13.78;Parent=evm.model.c13.78
c13	EVM	exon	650379	650834	.	+	.	ID=evm.model.c13.78.exon15;Parent=evm.model.c13.78
c13	EVM	CDS	650957	651244	.	+	0	ID=cds.evm.model.c13.78;Parent=evm.model.c13.78
c13	EVM	exon	650957	651244	.	+	.	ID=evm.model.c13.78.exon16;Parent=evm.model.c13.78
c13	EVM	CDS	651362	651652	.	+	0	ID=cds.evm.model.c13.78;Parent=evm.model.c13.78
c13	EVM	exon	651362	651652	.	+	.	ID=evm.model.c13.78.exon17;Parent=evm.model.c13.78
c13	EVM	CDS	651813	652328	.	+	0	ID=cds.evm.model.c13.78;Parent=evm.model.c13.78
c13	EVM	exon	651813	652328	.	+	.	ID=evm.model.c13.78.exon18;Parent=evm.model.c13.78
c13	EVM	CDS	652431	652581	.	+	0	ID=cds.evm.model.c13.78;Parent=evm.model.c13.78
c13	EVM	exon	652431	652581	.	+	.	ID=evm.model.c13.78.exon19;Parent=evm.model.c13.78
c13	EVM	CDS	653263	653400	.	+	2	ID=cds.evm.model.c13.78;Parent=evm.model.c13.78
c13	EVM	exon	653263	653400	.	+	.	ID=evm.model.c13.78.exon20;Parent=evm.model.c13.78
c13	EVM	CDS	655225	655354	.	+	2	ID=cds.evm.model.c13.78;Parent=evm.model.c13.78
c13	EVM	exon	655225	655354	.	+	.	ID=evm.model.c13.78.exon21;Parent=evm.model.c13.78
c13	EVM	CDS	655522	655580	.	+	1	ID=cds.evm.model.c13.78;Parent=evm.model.c13.78
c13	EVM	exon	655522	655580	.	+	.	ID=evm.model.c13.78.exon22;Parent=evm.model.c13.78
c13	EVM	CDS	655702	655831	.	+	2	ID=cds.evm.model.c13.78;Parent=evm.model.c13.78
c13	EVM	exon	655702	655831	.	+	.	ID=evm.model.c13.78.exon23;Parent=evm.model.c13.78
c13	EVM	CDS	656038	656156	.	+	1	ID=cds.evm.model.c13.78;Parent=evm.model.c13.78
c13	EVM	exon	656038	656156	.	+	.	ID=evm.model.c13.78.exon24;Parent=evm.model.c13.78
c13	EVM	CDS	656358	656476	.	+	2	ID=cds.evm.model.c13.78;Parent=evm.model.c13.78
c13	EVM	exon	656358	656476	.	+	.	ID=evm.model.c13.78.exon25;Parent=evm.model.c13.78
c13	EVM	CDS	656711	656833	.	+	0	ID=cds.evm.model.c13.78;Parent=evm.model.c13.78
c13	EVM	exon	656711	656833	.	+	.	ID=evm.model.c13.78.exon26;Parent=evm.model.c13.78
c13	EVM	CDS	679805	679843	.	+	0	ID=cds.evm.model.c13.79;Parent=evm.model.c13.79
c13	EVM	exon	679805	679843	.	+	.	ID=evm.model.c13.79.exon1;Parent=evm.model.c13.79
c13	EVM	gene	679805	680478	.	+	.	ID=evm.TU.c13.79;Name=EVM%20prediction%20c13.79
c13	EVM	mRNA	679805	680478	.	+	.	ID=evm.model.c13.79;Parent=evm.TU.c13.79;Name=EVM%20prediction%20c13.79
c13	EVM	CDS	680004	680081	.	+	0	ID=cds.evm.model.c13.79;Parent=evm.model.c13.79
c13	EVM	exon	680004	680081	.	+	.	ID=evm.model.c13.79.exon2;Parent=evm.model.c13.79
c13	EVM	CDS	680371	680478	.	+	0	ID=cds.evm.model.c13.79;Parent=evm.model.c13.79
c13	EVM	exon	680371	680478	.	+	.	ID=evm.model.c13.79.exon3;Parent=evm.model.c13.79
c13	EVM	CDS	682704	682753	.	-	2	ID=cds.evm.model.c13.80;Parent=evm.model.c13.80
c13	EVM	exon	682704	682753	.	-	.	ID=evm.model.c13.80.exon18;Parent=evm.model.c13.80
c13	EVM	gene	682704	700215	.	-	.	ID=evm.TU.c13.80;Name=EVM%20prediction%20c13.80
c13	EVM	mRNA	682704	700215	.	-	.	ID=evm.model.c13.80;Parent=evm.TU.c13.80;Name=EVM%20prediction%20c13.80;em_target=27923.ML02773a-PA;em_score=942.0;em_evalue=0.0;em_tcov=100.0;em_OGs=2CMEI@1|root,2QQ4W@2759|Eukaryota,38E2Y@33154|Opisthokonta,3BFK1@33208|Metazoa;em_COG_cat=S;em_desc=centriole replication;em_max_annot_lvl=33208|Metazoa;em_Preferred_name=;em_KEGG_ko=ko:K16487;em_BRITE=ko00000,ko03036;em_PFAMs=SAS-6_N;em_GOs=GO:0000…
c13	EVM	CDS	683032	683128	.	-	0	ID=cds.evm.model.c13.80;Parent=evm.model.c13.80
c13	EVM	exon	683032	683128	.	-	.	ID=evm.model.c13.80.exon17;Parent=evm.model.c13.80
c13	EVM	CDS	683474	683616	.	-	2	ID=cds.evm.model.c13.80;Parent=evm.model.c13.80
c13	EVM	exon	683474	683616	.	-	.	ID=evm.model.c13.80.exon16;Parent=evm.model.c13.80
c13	EVM	CDS	683898	683959	.	-	1	ID=cds.evm.model.c13.80;Parent=evm.model.c13.80
c13	EVM	exon	683898	683959	.	-	.	ID=evm.model.c13.80.exon15;Parent=evm.model.c13.80
c13	EVM	CDS	684544	684767	.	-	0	ID=cds.evm.model.c13.80;Parent=evm.model.c13.80
c13	EVM	exon	684544	684767	.	-	.	ID=evm.model.c13.80.exon14;Parent=evm.model.c13.80
c13	EVM	CDS	685217	685354	.	-	0	ID=cds.evm.model.c13.80;Parent=evm.model.c13.80
c13	EVM	exon	685217	685354	.	-	.	ID=evm.model.c13.80.exon13;Parent=evm.model.c13.80
c13	EVM	CDS	685721	685822	.	-	0	ID=cds.evm.model.c13.80;Parent=evm.model.c13.80
c13	EVM	exon	685721	685822	.	-	.	ID=evm.model.c13.80.exon12;Parent=evm.model.c13.80
c13	EVM	CDS	686376	686438	.	-	0	ID=cds.evm.model.c13.80;Parent=evm.model.c13.80
c13	EVM	exon	686376	686438	.	-	.	ID=evm.model.c13.80.exon11;Parent=evm.model.c13.80
c13	EVM	CDS	686587	686718	.	-	0	ID=cds.evm.model.c13.80;Parent=evm.model.c13.80
c13	EVM	exon	686587	686718	.	-	.	ID=evm.model.c13.80.exon10;Parent=evm.model.c13.80
c13	EVM	CDS	692477	692575	.	-	0	ID=cds.evm.model.c13.80;Parent=evm.model.c13.80
c13	EVM	exon	692477	692575	.	-	.	ID=evm.model.c13.80.exon9;Parent=evm.model.c13.80
c13	EVM	CDS	692946	693068	.	-	0	ID=cds.evm.model.c13.80;Parent=evm.model.c13.80
c13	EVM	exon	692946	693068	.	-	.	ID=evm.model.c13.80.exon8;Parent=evm.model.c13.80
c13	EVM	CDS	693727	693833	.	-	2	ID=cds.evm.model.c13.80;Parent=evm.model.c13.80
c13	EVM	exon	693727	693833	.	-	.	ID=evm.model.c13.80.exon7;Parent=evm.model.c13.80
c13	EVM	CDS	694041	694169	.	-	2	ID=cds.evm.model.c13.80;Parent=evm.model.c13.80
c13	EVM	exon	694041	694169	.	-	.	ID=evm.model.c13.80.exon6;Parent=evm.model.c13.80
c13	EVM	CDS	694338	694428	.	-	0	ID=cds.evm.model.c13.80;Parent=evm.model.c13.80
c13	EVM	exon	694338	694428	.	-	.	ID=evm.model.c13.80.exon5;Parent=evm.model.c13.80
c13	EVM	CDS	694587	694708	.	-	2	ID=cds.evm.model.c13.80;Parent=evm.model.c13.80
c13	EVM	exon	694587	694708	.	-	.	ID=evm.model.c13.80.exon4;Parent=evm.model.c13.80
c13	EVM	CDS	694823	694930	.	-	2	ID=cds.evm.model.c13.80;Parent=evm.model.c13.80
c13	EVM	exon	694823	694930	.	-	.	ID=evm.model.c13.80.exon3;Parent=evm.model.c13.80
c13	EVM	CDS	695073	695193	.	-	0	ID=cds.evm.model.c13.80;Parent=evm.model.c13.80
c13	EVM	exon	695073	695193	.	-	.	ID=evm.model.c13.80.exon2;Parent=evm.model.c13.80
c13	EVM	CDS	699841	700215	.	-	0	ID=cds.evm.model.c13.80;Parent=evm.model.c13.80
c13	EVM	exon	699841	700215	.	-	.	ID=evm.model.c13.80.exon1;Parent=evm.model.c13.80
c13	EVM	CDS	701202	702140	.	-	0	ID=cds.evm.model.c13.81;Parent=evm.model.c13.81
c13	EVM	gene	701202	702140	.	-	.	ID=evm.TU.c13.81;Name=EVM%20prediction%20c13.81
c13	EVM	mRNA	701202	702140	.	-	.	ID=evm.model.c13.81;Parent=evm.TU.c13.81;Name=EVM%20prediction%20c13.81;em_target=27923.ML090119a-PA;em_score=122.0;em_evalue=4.36e-28;em_tcov=25.2;em_OGs=COG0515@1|root,KOG0192@2759|Eukaryota,39BSV@33154|Opisthokonta,3BEC2@33208|Metazoa;em_COG_cat=T;em_desc=MAP kinase kinase kinase activity;em_max_annot_lvl=33208|Metazoa;em_PFAMs=Pkinase_Tyr,SAM_1;em_EC=2.7.11.25;em_KEGG_ko=ko:K04424;em_KEGG_Pat…
c13	EVM	exon	701202	702140	.	-	.	ID=evm.model.c13.81.exon1;Parent=evm.model.c13.81
c13	EVM	CDS	704277	704480	.	+	0	ID=cds.evm.model.c13.82;Parent=evm.model.c13.82
c13	EVM	gene	704277	704480	.	+	.	ID=evm.TU.c13.82;Name=EVM%20prediction%20c13.82
c13	EVM	mRNA	704277	704480	.	+	.	ID=evm.model.c13.82;Parent=evm.TU.c13.82;Name=EVM%20prediction%20c13.82
c13	EVM	exon	704277	704480	.	+	.	ID=evm.model.c13.82.exon1;Parent=evm.model.c13.82
c13	EVM	CDS	711472	711513	.	+	0	ID=cds.evm.model.c13.83;Parent=evm.model.c13.83
c13	EVM	exon	711472	711513	.	+	.	ID=evm.model.c13.83.exon1;Parent=evm.model.c13.83
c13	EVM	gene	711472	720577	.	+	.	ID=evm.TU.c13.83;Name=EVM%20prediction%20c13.83
c13	EVM	mRNA	711472	720577	.	+	.	ID=evm.model.c13.83;Parent=evm.TU.c13.83;Name=EVM%20prediction%20c13.83;em_target=27923.ML40988a-PA;em_score=50.1;em_evalue=4.81e-06;em_tcov=4.4;em_OGs=KOG4475@1|root,KOG4475@2759|Eukaryota;em_COG_cat=U;em_desc=coreceptor activity involved in Wnt signaling pathway, planar cell polarity pathway;em_max_annot_lvl=2759|Eukaryota;em_PFAMs=I-set,Ig_3,fn3;em_Preferred_name=;em_EC=2.7.11.1;em_KEGG_ko=ko:…
c13	EVM	CDS	711825	711848	.	+	0	ID=cds.evm.model.c13.83;Parent=evm.model.c13.83
c13	EVM	exon	711825	711848	.	+	.	ID=evm.model.c13.83.exon2;Parent=evm.model.c13.83
c13	EVM	CDS	712057	712149	.	+	0	ID=cds.evm.model.c13.83;Parent=evm.model.c13.83
c13	EVM	exon	712057	712149	.	+	.	ID=evm.model.c13.83.exon3;Parent=evm.model.c13.83
c13	EVM	CDS	720509	720577	.	+	0	ID=cds.evm.model.c13.83;Parent=evm.model.c13.83
c13	EVM	exon	720509	720577	.	+	.	ID=evm.model.c13.83.exon4;Parent=evm.model.c13.83
c13	EVM	CDS	730038	730092	.	+	0	ID=cds.evm.model.c13.84;Parent=evm.model.c13.84
c13	EVM	exon	730038	730092	.	+	.	ID=evm.model.c13.84.exon1;Parent=evm.model.c13.84
c13	EVM	gene	730038	776601	.	+	.	ID=evm.TU.c13.84;Name=EVM%20prediction%20c13.84
c13	EVM	mRNA	730038	776601	.	+	.	ID=evm.model.c13.84;Parent=evm.TU.c13.84;Name=EVM%20prediction%20c13.84;em_target=27923.ML02775a-PA;em_score=1516.0;em_evalue=0.0;em_tcov=100.0;em_OGs=28K3T@1|root,2QSIA@2759|Eukaryota,3974K@33154|Opisthokonta,3BBX0@33208|Metazoa;em_COG_cat=S;em_desc=Protein of unknown function (DUF2723);em_max_annot_lvl=2759|Eukaryota;em_Preferred_name=TMEM260;em_PFAMs=DUF2723;em_GOs=
c13	EVM	CDS	730235	730381	.	+	2	ID=cds.evm.model.c13.84;Parent=evm.model.c13.84
c13	EVM	exon	730235	730381	.	+	.	ID=evm.model.c13.84.exon2;Parent=evm.model.c13.84
c13	EVM	CDS	730549	730732	.	+	2	ID=cds.evm.model.c13.84;Parent=evm.model.c13.84
c13	EVM	exon	730549	730732	.	+	.	ID=evm.model.c13.84.exon3;Parent=evm.model.c13.84
c13	EVM	CDS	731318	731492	.	+	1	ID=cds.evm.model.c13.84;Parent=evm.model.c13.84
c13	EVM	exon	731318	731492	.	+	.	ID=evm.model.c13.84.exon4;Parent=evm.model.c13.84
c13	EVM	CDS	731717	731830	.	+	0	ID=cds.evm.model.c13.84;Parent=evm.model.c13.84
c13	EVM	exon	731717	731830	.	+	.	ID=evm.model.c13.84.exon5;Parent=evm.model.c13.84
c13	EVM	CDS	732526	732658	.	+	0	ID=cds.evm.model.c13.84;Parent=evm.model.c13.84
c13	EVM	exon	732526	732658	.	+	.	ID=evm.model.c13.84.exon6;Parent=evm.model.c13.84
c13	EVM	CDS	733743	733833	.	+	2	ID=cds.evm.model.c13.84;Parent=evm.model.c13.84
c13	EVM	exon	733743	733833	.	+	.	ID=evm.model.c13.84.exon7;Parent=evm.model.c13.84
c13	EVM	CDS	751350	751449	.	+	1	ID=cds.evm.model.c13.84;Parent=evm.model.c13.84
c13	EVM	exon	751350	751449	.	+	.	ID=evm.model.c13.84.exon8;Parent=evm.model.c13.84
c13	EVM	CDS	751647	751742	.	+	0	ID=cds.evm.model.c13.84;Parent=evm.model.c13.84
c13	EVM	exon	751647	751742	.	+	.	ID=evm.model.c13.84.exon9;Parent=evm.model.c13.84
c13	EVM	CDS	754470	754631	.	+	0	ID=cds.evm.model.c13.84;Parent=evm.model.c13.84
c13	EVM	exon	754470	754631	.	+	.	ID=evm.model.c13.84.exon10;Parent=evm.model.c13.84
c13	EVM	CDS	754761	754891	.	+	0	ID=cds.evm.model.c13.84;Parent=evm.model.c13.84
c13	EVM	exon	754761	754891	.	+	.	ID=evm.model.c13.84.exon11;Parent=evm.model.c13.84
c13	EVM	CDS	755288	755413	.	+	1	ID=cds.evm.model.c13.84;Parent=evm.model.c13.84
c13	EVM	exon	755288	755413	.	+	.	ID=evm.model.c13.84.exon12;Parent=evm.model.c13.84
c13	EVM	CDS	770834	770929	.	+	1	ID=cds.evm.model.c13.84;Parent=evm.model.c13.84
c13	EVM	exon	770834	770929	.	+	.	ID=evm.model.c13.84.exon13;Parent=evm.model.c13.84
c13	EVM	CDS	773953	774044	.	+	1	ID=cds.evm.model.c13.84;Parent=evm.model.c13.84
c13	EVM	exon	773953	774044	.	+	.	ID=evm.model.c13.84.exon14;Parent=evm.model.c13.84
c13	EVM	CDS	774531	774641	.	+	2	ID=cds.evm.model.c13.84;Parent=evm.model.c13.84
c13	EVM	exon	774531	774641	.	+	.	ID=evm.model.c13.84.exon15;Parent=evm.model.c13.84
c13	EVM	CDS	775503	775642	.	+	2	ID=cds.evm.model.c13.84;Parent=evm.model.c13.84
c13	EVM	exon	775503	775642	.	+	.	ID=evm.model.c13.84.exon16;Parent=evm.model.c13.84
c13	EVM	CDS	775837	775961	.	+	0	ID=cds.evm.model.c13.84;Parent=evm.model.c13.84
c13	EVM	exon	775837	775961	.	+	.	ID=evm.model.c13.84.exon17;Parent=evm.model.c13.84
c13	EVM	CDS	776436	776601	.	+	1	ID=cds.evm.model.c13.84;Parent=evm.model.c13.84
c13	EVM	exon	776436	776601	.	+	.	ID=evm.model.c13.84.exon18;Parent=evm.model.c13.84
c13	EVM	CDS	781564	782178	.	+	0	ID=cds.evm.model.c13.85;Parent=evm.model.c13.85
c13	EVM	gene	781564	782178	.	+	.	ID=evm.TU.c13.85;Name=EVM%20prediction%20c13.85
c13	EVM	mRNA	781564	782178	.	+	.	ID=evm.model.c13.85;Parent=evm.TU.c13.85;Name=EVM%20prediction%20c13.85;em_target=27923.ML05051a-PA;em_score=384.0;em_evalue=9.28e-135;em_tcov=84.9;em_OGs=2D3BX@1|root,2SR0I@2759|Eukaryota,3AMWK@33154|Opisthokonta,3C1WG@33208|Metazoa;em_COG_cat=None;em_desc=None;em_max_annot_lvl=27923.ML05051a-PA|-
c13	EVM	exon	781564	782178	.	+	.	ID=evm.model.c13.85.exon1;Parent=evm.model.c13.85
c13	EVM	CDS	789658	789773	.	-	2	ID=cds.evm.model.c13.86;Parent=evm.model.c13.86
c13	EVM	exon	789658	789773	.	-	.	ID=evm.model.c13.86.exon21;Parent=evm.model.c13.86
c13	EVM	gene	789658	827698	.	-	.	ID=evm.TU.c13.86;Name=EVM%20prediction%20c13.86
c13	EVM	mRNA	789658	827698	.	-	.	ID=evm.model.c13.86;Parent=evm.TU.c13.86;Name=EVM%20prediction%20c13.86;em_target=6500.NP_001191484.1;em_score=653.0;em_evalue=9.69e-223;em_tcov=100.0;em_OGs=COG0194@1|root,KOG0708@2759|Eukaryota,38EMW@33154|Opisthokonta,3BE6T@33208|Metazoa,3CR79@33213|Bilateria;em_COG_cat=T;em_desc=guanylate kinase activity;em_max_annot_lvl=33208|Metazoa;em_Preferred_name=DLG3;em_KEGG_ko=ko:K11828,ko:K12075,ko:K…
c13	EVM	CDS	790316	790407	.	-	1	ID=cds.evm.model.c13.86;Parent=evm.model.c13.86
c13	EVM	exon	790316	790407	.	-	.	ID=evm.model.c13.86.exon20;Parent=evm.model.c13.86
c13	EVM	CDS	790793	790902	.	-	0	ID=cds.evm.model.c13.86;Parent=evm.model.c13.86
c13	EVM	exon	790793	790902	.	-	.	ID=evm.model.c13.86.exon19;Parent=evm.model.c13.86
c13	EVM	CDS	791127	791299	.	-	2	ID=cds.evm.model.c13.86;Parent=evm.model.c13.86
c13	EVM	exon	791127	791299	.	-	.	ID=evm.model.c13.86.exon18;Parent=evm.model.c13.86
c13	EVM	CDS	807795	807896	.	-	2	ID=cds.evm.model.c13.86;Parent=evm.model.c13.86
c13	EVM	exon	807795	807896	.	-	.	ID=evm.model.c13.86.exon17;Parent=evm.model.c13.86
c13	EVM	CDS	808095	808231	.	-	1	ID=cds.evm.model.c13.86;Parent=evm.model.c13.86
c13	EVM	exon	808095	808231	.	-	.	ID=evm.model.c13.86.exon16;Parent=evm.model.c13.86
c13	EVM	CDS	810191	810282	.	-	0	ID=cds.evm.model.c13.86;Parent=evm.model.c13.86
c13	EVM	exon	810191	810282	.	-	.	ID=evm.model.c13.86.exon15;Parent=evm.model.c13.86
c13	EVM	CDS	810515	810639	.	-	2	ID=cds.evm.model.c13.86;Parent=evm.model.c13.86
c13	EVM	exon	810515	810639	.	-	.	ID=evm.model.c13.86.exon14;Parent=evm.model.c13.86
c13	EVM	CDS	810841	810915	.	-	2	ID=cds.evm.model.c13.86;Parent=evm.model.c13.86
c13	EVM	exon	810841	810915	.	-	.	ID=evm.model.c13.86.exon13;Parent=evm.model.c13.86
c13	EVM	CDS	814243	814345	.	-	0	ID=cds.evm.model.c13.86;Parent=evm.model.c13.86
c13	EVM	exon	814243	814345	.	-	.	ID=evm.model.c13.86.exon12;Parent=evm.model.c13.86
c13	EVM	CDS	814664	814783	.	-	0	ID=cds.evm.model.c13.86;Parent=evm.model.c13.86
c13	EVM	exon	814664	814783	.	-	.	ID=evm.model.c13.86.exon11;Parent=evm.model.c13.86
c13	EVM	CDS	819747	819814	.	-	2	ID=cds.evm.model.c13.86;Parent=evm.model.c13.86
c13	EVM	exon	819747	819814	.	-	.	ID=evm.model.c13.86.exon10;Parent=evm.model.c13.86
c13	EVM	CDS	824854	824977	.	-	0	ID=cds.evm.model.c13.86;Parent=evm.model.c13.86
c13	EVM	exon	824854	824977	.	-	.	ID=evm.model.c13.86.exon9;Parent=evm.model.c13.86
c13	EVM	CDS	825227	825306	.	-	2	ID=cds.evm.model.c13.86;Parent=evm.model.c13.86
c13	EVM	exon	825227	825306	.	-	.	ID=evm.model.c13.86.exon8;Parent=evm.model.c13.86
c13	EVM	CDS	825588	825729	.	-	0	ID=cds.evm.model.c13.86;Parent=evm.model.c13.86
c13	EVM	exon	825588	825729	.	-	.	ID=evm.model.c13.86.exon7;Parent=evm.model.c13.86
c13	EVM	CDS	825883	825976	.	-	1	ID=cds.evm.model.c13.86;Parent=evm.model.c13.86
c13	EVM	exon	825883	825976	.	-	.	ID=evm.model.c13.86.exon6;Parent=evm.model.c13.86
c13	EVM	CDS	826410	826524	.	-	2	ID=cds.evm.model.c13.86;Parent=evm.model.c13.86
c13	EVM	exon	826410	826524	.	-	.	ID=evm.model.c13.86.exon5;Parent=evm.model.c13.86
c13	EVM	CDS	826624	826706	.	-	1	ID=cds.evm.model.c13.86;Parent=evm.model.c13.86
c13	EVM	exon	826624	826706	.	-	.	ID=evm.model.c13.86.exon4;Parent=evm.model.c13.86
c13	EVM	CDS	826864	827014	.	-	2	ID=cds.evm.model.c13.86;Parent=evm.model.c13.86
c13	EVM	exon	826864	827014	.	-	.	ID=evm.model.c13.86.exon3;Parent=evm.model.c13.86
c13	EVM	CDS	827418	827549	.	-	2	ID=cds.evm.model.c13.86;Parent=evm.model.c13.86
c13	EVM	exon	827418	827549	.	-	.	ID=evm.model.c13.86.exon2;Parent=evm.model.c13.86
c13	EVM	CDS	827680	827698	.	-	0	ID=cds.evm.model.c13.86;Parent=evm.model.c13.86
c13	EVM	exon	827680	827698	.	-	.	ID=evm.model.c13.86.exon1;Parent=evm.model.c13.86
c13	EVM	CDS	843865	844160	.	-	2	ID=cds.evm.model.c13.87;Parent=evm.model.c13.87
c13	EVM	exon	843865	844160	.	-	.	ID=evm.model.c13.87.exon4;Parent=evm.model.c13.87
c13	EVM	gene	843865	846207	.	-	.	ID=evm.TU.c13.87;Name=EVM%20prediction%20c13.87
c13	EVM	mRNA	843865	846207	.	-	.	ID=evm.model.c13.87;Parent=evm.TU.c13.87;Name=EVM%20prediction%20c13.87;em_target=27923.ML14524a-PA;em_score=49.7;em_evalue=0.000619;em_tcov=5.9;em_OGs=KOG1075@1|root,KOG1075@2759|Eukaryota;em_COG_cat=E;em_desc=Ribonuclease H protein;em_max_annot_lvl=2759|Eukaryota;em_PFAMs=DUF4780,Exo_endo_phos_2,RNase_H,RVT_1;em_Preferred_name=
c13	EVM	CDS	844273	844476	.	-	2	ID=cds.evm.model.c13.87;Parent=evm.model.c13.87
c13	EVM	exon	844273	844476	.	-	.	ID=evm.model.c13.87.exon3;Parent=evm.model.c13.87
c13	EVM	CDS	845779	845898	.	-	2	ID=cds.evm.model.c13.87;Parent=evm.model.c13.87
c13	EVM	exon	845779	845898	.	-	.	ID=evm.model.c13.87.exon2;Parent=evm.model.c13.87
c13	EVM	CDS	846030	846207	.	-	0	ID=cds.evm.model.c13.87;Parent=evm.model.c13.87
c13	EVM	exon	846030	846207	.	-	.	ID=evm.model.c13.87.exon1;Parent=evm.model.c13.87
c13	EVM	CDS	846934	846951	.	-	0	ID=cds.evm.model.c13.88;Parent=evm.model.c13.88
c13	EVM	exon	846934	846951	.	-	.	ID=evm.model.c13.88.exon3;Parent=evm.model.c13.88
c13	EVM	gene	846934	850391	.	-	.	ID=evm.TU.c13.88;Name=EVM%20prediction%20c13.88
c13	EVM	mRNA	846934	850391	.	-	.	ID=evm.model.c13.88;Parent=evm.TU.c13.88;Name=EVM%20prediction%20c13.88
c13	EVM	CDS	847153	847184	.	-	2	ID=cds.evm.model.c13.88;Parent=evm.model.c13.88
c13	EVM	exon	847153	847184	.	-	.	ID=evm.model.c13.88.exon2;Parent=evm.model.c13.88
c13	EVM	CDS	850193	850391	.	-	0	ID=cds.evm.model.c13.88;Parent=evm.model.c13.88
c13	EVM	exon	850193	850391	.	-	.	ID=evm.model.c13.88.exon1;Parent=evm.model.c13.88
c13	EVM	CDS	851542	851658	.	+	0	ID=cds.evm.model.c13.89;Parent=evm.model.c13.89
c13	EVM	exon	851542	851658	.	+	.	ID=evm.model.c13.89.exon1;Parent=evm.model.c13.89
c13	EVM	gene	851542	860564	.	+	.	ID=evm.TU.c13.89;Name=EVM%20prediction%20c13.89
c13	EVM	mRNA	851542	860564	.	+	.	ID=evm.model.c13.89;Parent=evm.TU.c13.89;Name=EVM%20prediction%20c13.89;em_target=296587.XP_002501795.1;em_score=52.0;em_evalue=1.39e-06;em_tcov=59.7;em_OGs=KOG4828@1|root,KOG4828@2759|Eukaryota,37VN3@33090|Viridiplantae,34NAG@3041|Chlorophyta;em_COG_cat=S;em_desc=Proteasome assembly chaperone 3;em_max_annot_lvl=3041|Chlorophyta;em_PFAMs=PAC3;em_KEGG_ko=ko:K11877;em_BRITE=ko00000,ko03051;em_Prefe…
c13	EVM	CDS	860168	860275	.	+	0	ID=cds.evm.model.c13.89;Parent=evm.model.c13.89
c13	EVM	exon	860168	860275	.	+	.	ID=evm.model.c13.89.exon2;Parent=evm.model.c13.89
c13	EVM	CDS	860385	860564	.	+	0	ID=cds.evm.model.c13.89;Parent=evm.model.c13.89
c13	EVM	exon	860385	860564	.	+	.	ID=evm.model.c13.89.exon3;Parent=evm.model.c13.89
c13	EVM	CDS	860833	860937	.	+	0	ID=cds.evm.model.c13.90;Parent=evm.model.c13.90
c13	EVM	exon	860833	860937	.	+	.	ID=evm.model.c13.90.exon1;Parent=evm.model.c13.90
c13	EVM	gene	860833	861752	.	+	.	ID=evm.TU.c13.90;Name=EVM%20prediction%20c13.90
c13	EVM	mRNA	860833	861752	.	+	.	ID=evm.model.c13.90;Parent=evm.TU.c13.90;Name=EVM%20prediction%20c13.90
c13	EVM	CDS	861375	861752	.	+	0	ID=cds.evm.model.c13.90;Parent=evm.model.c13.90
c13	EVM	exon	861375	861752	.	+	.	ID=evm.model.c13.90.exon2;Parent=evm.model.c13.90
c13	EVM	CDS	862087	862175	.	+	0	ID=cds.evm.model.c13.91;Parent=evm.model.c13.91
c13	EVM	exon	862087	862175	.	+	.	ID=evm.model.c13.91.exon1;Parent=evm.model.c13.91
c13	EVM	gene	862087	862623	.	+	.	ID=evm.TU.c13.91;Name=EVM%20prediction%20c13.91
c13	EVM	mRNA	862087	862623	.	+	.	ID=evm.model.c13.91;Parent=evm.TU.c13.91;Name=EVM%20prediction%20c13.91
c13	EVM	CDS	862296	862623	.	+	1	ID=cds.evm.model.c13.91;Parent=evm.model.c13.91
c13	EVM	exon	862296	862623	.	+	.	ID=evm.model.c13.91.exon2;Parent=evm.model.c13.91
c13	EVM	CDS	863258	863403	.	+	0	ID=cds.evm.model.c13.92;Parent=evm.model.c13.92
c13	EVM	exon	863258	863403	.	+	.	ID=evm.model.c13.92.exon1;Parent=evm.model.c13.92
c13	EVM	gene	863258	869920	.	+	.	ID=evm.TU.c13.92;Name=EVM%20prediction%20c13.92
c13	EVM	mRNA	863258	869920	.	+	.	ID=evm.model.c13.92;Parent=evm.TU.c13.92;Name=EVM%20prediction%20c13.92;em_target=27923.ML002129a-PA;em_score=743.0;em_evalue=7.95e-272;em_tcov=100.0;em_OGs=COG0457@1|root,KOG1840@2759|Eukaryota;em_COG_cat=C;em_desc=determination of stomach left/right asymmetry;em_max_annot_lvl=2759|Eukaryota;em_Preferred_name=TTC19;em_KEGG_ko=ko:K14548,ko:K18169;em_BRITE=ko00000,ko00001,ko03009,ko03029;em_PFAMs=…
c13	EVM	CDS	863605	863744	.	+	1	ID=cds.evm.model.c13.92;Parent=evm.model.c13.92
c13	EVM	exon	863605	863744	.	+	.	ID=evm.model.c13.92.exon2;Parent=evm.model.c13.92
c13	EVM	CDS	866449	866519	.	+	2	ID=cds.evm.model.c13.92;Parent=evm.model.c13.92
c13	EVM	exon	866449	866519	.	+	.	ID=evm.model.c13.92.exon3;Parent=evm.model.c13.92
c13	EVM	CDS	866717	866820	.	+	0	ID=cds.evm.model.c13.92;Parent=evm.model.c13.92
c13	EVM	exon	866717	866820	.	+	.	ID=evm.model.c13.92.exon4;Parent=evm.model.c13.92
c13	EVM	CDS	866990	867145	.	+	1	ID=cds.evm.model.c13.92;Parent=evm.model.c13.92
c13	EVM	exon	866990	867145	.	+	.	ID=evm.model.c13.92.exon5;Parent=evm.model.c13.92
c13	EVM	CDS	867318	867394	.	+	1	ID=cds.evm.model.c13.92;Parent=evm.model.c13.92
c13	EVM	exon	867318	867394	.	+	.	ID=evm.model.c13.92.exon6;Parent=evm.model.c13.92
c13	EVM	CDS	867858	867954	.	+	2	ID=cds.evm.model.c13.92;Parent=evm.model.c13.92
c13	EVM	exon	867858	867954	.	+	.	ID=evm.model.c13.92.exon7;Parent=evm.model.c13.92
c13	EVM	CDS	868281	868355	.	+	1	ID=cds.evm.model.c13.92;Parent=evm.model.c13.92
c13	EVM	exon	868281	868355	.	+	.	ID=evm.model.c13.92.exon8;Parent=evm.model.c13.92
c13	EVM	CDS	868551	868663	.	+	1	ID=cds.evm.model.c13.92;Parent=evm.model.c13.92
c13	EVM	exon	868551	868663	.	+	.	ID=evm.model.c13.92.exon9;Parent=evm.model.c13.92
c13	EVM	CDS	868949	869031	.	+	2	ID=cds.evm.model.c13.92;Parent=evm.model.c13.92
c13	EVM	exon	868949	869031	.	+	.	ID=evm.model.c13.92.exon10;Parent=evm.model.c13.92
c13	EVM	CDS	869855	869920	.	+	0	ID=cds.evm.model.c13.92;Parent=evm.model.c13.92
c13	EVM	exon	869855	869920	.	+	.	ID=evm.model.c13.92.exon11;Parent=evm.model.c13.92
c13	EVM	CDS	870371	870398	.	+	0	ID=cds.evm.model.c13.93;Parent=evm.model.c13.93
c13	EVM	exon	870371	870398	.	+	.	ID=evm.model.c13.93.exon1;Parent=evm.model.c13.93
c13	EVM	gene	870371	882228	.	+	.	ID=evm.TU.c13.93;Name=EVM%20prediction%20c13.93
c13	EVM	mRNA	870371	882228	.	+	.	ID=evm.model.c13.93;Parent=evm.TU.c13.93;Name=EVM%20prediction%20c13.93;em_target=27923.ML002128a-PA;em_score=626.0;em_evalue=2.44e-226;em_tcov=100.0;em_OGs=COG5034@1|root,KOG1973@2759|Eukaryota,38E9X@33154|Opisthokonta,3BB6P@33208|Metazoa;em_COG_cat=B;em_desc=inhibitor of growth;em_max_annot_lvl=33208|Metazoa;em_Preferred_name=ING3;em_KEGG_ko=ko:K11319;em_BRITE=ko00000,ko03036;em_PFAMs=ING;em_GO…
c13	EVM	CDS	878233	878313	.	+	2	ID=cds.evm.model.c13.93;Parent=evm.model.c13.93
c13	EVM	exon	878233	878313	.	+	.	ID=evm.model.c13.93.exon2;Parent=evm.model.c13.93
c13	EVM	CDS	878455	878546	.	+	2	ID=cds.evm.model.c13.93;Parent=evm.model.c13.93
c13	EVM	exon	878455	878546	.	+	.	ID=evm.model.c13.93.exon3;Parent=evm.model.c13.93
c13	EVM	CDS	879107	879172	.	+	0	ID=cds.evm.model.c13.93;Parent=evm.model.c13.93
c13	EVM	exon	879107	879172	.	+	.	ID=evm.model.c13.93.exon4;Parent=evm.model.c13.93
c13	EVM	CDS	879285	879395	.	+	0	ID=cds.evm.model.c13.93;Parent=evm.model.c13.93
c13	EVM	exon	879285	879395	.	+	.	ID=evm.model.c13.93.exon5;Parent=evm.model.c13.93
c13	EVM	CDS	879554	879662	.	+	0	ID=cds.evm.model.c13.93;Parent=evm.model.c13.93
c13	EVM	exon	879554	879662	.	+	.	ID=evm.model.c13.93.exon6;Parent=evm.model.c13.93
c13	EVM	CDS	879903	879976	.	+	2	ID=cds.evm.model.c13.93;Parent=evm.model.c13.93
c13	EVM	exon	879903	879976	.	+	.	ID=evm.model.c13.93.exon7;Parent=evm.model.c13.93
c13	EVM	CDS	880775	880906	.	+	0	ID=cds.evm.model.c13.93;Parent=evm.model.c13.93
c13	EVM	exon	880775	880906	.	+	.	ID=evm.model.c13.93.exon8;Parent=evm.model.c13.93
c13	EVM	CDS	881518	881630	.	+	0	ID=cds.evm.model.c13.93;Parent=evm.model.c13.93
c13	EVM	exon	881518	881630	.	+	.	ID=evm.model.c13.93.exon9;Parent=evm.model.c13.93
c13	EVM	CDS	881768	881867	.	+	1	ID=cds.evm.model.c13.93;Parent=evm.model.c13.93
c13	EVM	exon	881768	881867	.	+	.	ID=evm.model.c13.93.exon10;Parent=evm.model.c13.93
c13	EVM	CDS	882082	882228	.	+	0	ID=cds.evm.model.c13.93;Parent=evm.model.c13.93
c13	EVM	exon	882082	882228	.	+	.	ID=evm.model.c13.93.exon11;Parent=evm.model.c13.93
c13	EVM	CDS	882888	882981	.	+	0	ID=cds.evm.model.c13.94;Parent=evm.model.c13.94
c13	EVM	exon	882888	882981	.	+	.	ID=evm.model.c13.94.exon1;Parent=evm.model.c13.94
c13	EVM	gene	882888	883536	.	+	.	ID=evm.TU.c13.94;Name=EVM%20prediction%20c13.94
c13	EVM	mRNA	882888	883536	.	+	.	ID=evm.model.c13.94;Parent=evm.TU.c13.94;Name=EVM%20prediction%20c13.94;em_target=27923.ML002127a-PA;em_score=145.0;em_evalue=5.67e-40;em_tcov=8.8;em_OGs=KOG3736@1|root,KOG3736@2759|Eukaryota,38FFX@33154|Opisthokonta,3BAUJ@33208|Metazoa;em_COG_cat=O;em_desc=protein O-linked glycosylation via threonine;em_max_annot_lvl=33208|Metazoa;em_PFAMs=Glyco_transf_7C,Glycos_transf_2,Ricin_B_lectin;em_EC=2.4…
c13	EVM	CDS	883142	883233	.	+	2	ID=cds.evm.model.c13.94;Parent=evm.model.c13.94
c13	EVM	exon	883142	883233	.	+	.	ID=evm.model.c13.94.exon2;Parent=evm.model.c13.94
c13	EVM	CDS	883516	883536	.	+	0	ID=cds.evm.model.c13.94;Parent=evm.model.c13.94
c13	EVM	exon	883516	883536	.	+	.	ID=evm.model.c13.94.exon3;Parent=evm.model.c13.94
c13	EVM	CDS	885119	885309	.	+	0	ID=cds.evm.model.c13.95;Parent=evm.model.c13.95
c13	EVM	exon	885119	885309	.	+	.	ID=evm.model.c13.95.exon1;Parent=evm.model.c13.95
c13	EVM	gene	885119	892679	.	+	.	ID=evm.TU.c13.95;Name=EVM%20prediction%20c13.95
c13	EVM	mRNA	885119	892679	.	+	.	ID=evm.model.c13.95;Parent=evm.TU.c13.95;Name=EVM%20prediction%20c13.95;em_target=27923.ML002127a-PA;em_score=972.0;em_evalue=0.0;em_tcov=91.9;em_OGs=KOG3736@1|root,KOG3736@2759|Eukaryota,38FFX@33154|Opisthokonta,3BAUJ@33208|Metazoa;em_COG_cat=O;em_desc=protein O-linked glycosylation via threonine;em_max_annot_lvl=33208|Metazoa;em_PFAMs=Glyco_transf_7C,Glycos_transf_2,Ricin_B_lectin;em_EC=2.4.1.4…
c13	EVM	CDS	885499	885586	.	+	1	ID=cds.evm.model.c13.95;Parent=evm.model.c13.95
c13	EVM	exon	885499	885586	.	+	.	ID=evm.model.c13.95.exon2;Parent=evm.model.c13.95
c13	EVM	CDS	885853	885965	.	+	0	ID=cds.evm.model.c13.95;Parent=evm.model.c13.95
c13	EVM	exon	885853	885965	.	+	.	ID=evm.model.c13.95.exon3;Parent=evm.model.c13.95
c13	EVM	CDS	886124	886302	.	+	1	ID=cds.evm.model.c13.95;Parent=evm.model.c13.95
c13	EVM	exon	886124	886302	.	+	.	ID=evm.model.c13.95.exon4;Parent=evm.model.c13.95
c13	EVM	CDS	887899	887971	.	+	2	ID=cds.evm.model.c13.95;Parent=evm.model.c13.95
c13	EVM	exon	887899	887971	.	+	.	ID=evm.model.c13.95.exon5;Parent=evm.model.c13.95
c13	EVM	CDS	888132	888270	.	+	1	ID=cds.evm.model.c13.95;Parent=evm.model.c13.95
c13	EVM	exon	888132	888270	.	+	.	ID=evm.model.c13.95.exon6;Parent=evm.model.c13.95
c13	EVM	CDS	888521	888624	.	+	0	ID=cds.evm.model.c13.95;Parent=evm.model.c13.95
c13	EVM	exon	888521	888624	.	+	.	ID=evm.model.c13.95.exon7;Parent=evm.model.c13.95
c13	EVM	CDS	889007	889069	.	+	1	ID=cds.evm.model.c13.95;Parent=evm.model.c13.95
c13	EVM	exon	889007	889069	.	+	.	ID=evm.model.c13.95.exon8;Parent=evm.model.c13.95
c13	EVM	CDS	889225	889342	.	+	1	ID=cds.evm.model.c13.95;Parent=evm.model.c13.95
c13	EVM	exon	889225	889342	.	+	.	ID=evm.model.c13.95.exon9;Parent=evm.model.c13.95
c13	EVM	CDS	889576	889659	.	+	0	ID=cds.evm.model.c13.95;Parent=evm.model.c13.95
c13	EVM	exon	889576	889659	.	+	.	ID=evm.model.c13.95.exon10;Parent=evm.model.c13.95
c13	EVM	CDS	889911	890001	.	+	0	ID=cds.evm.model.c13.95;Parent=evm.model.c13.95
c13	EVM	exon	889911	890001	.	+	.	ID=evm.model.c13.95.exon11;Parent=evm.model.c13.95
c13	EVM	CDS	890179	890423	.	+	2	ID=cds.evm.model.c13.95;Parent=evm.model.c13.95
c13	EVM	exon	890179	890423	.	+	.	ID=evm.model.c13.95.exon12;Parent=evm.model.c13.95
c13	EVM	CDS	890654	890788	.	+	0	ID=cds.evm.model.c13.95;Parent=evm.model.c13.95
c13	EVM	exon	890654	890788	.	+	.	ID=evm.model.c13.95.exon13;Parent=evm.model.c13.95
c13	EVM	CDS	890996	891107	.	+	0	ID=cds.evm.model.c13.95;Parent=evm.model.c13.95
c13	EVM	exon	890996	891107	.	+	.	ID=evm.model.c13.95.exon14;Parent=evm.model.c13.95
c13	EVM	CDS	891424	891611	.	+	2	ID=cds.evm.model.c13.95;Parent=evm.model.c13.95
c13	EVM	exon	891424	891611	.	+	.	ID=evm.model.c13.95.exon15;Parent=evm.model.c13.95
c13	EVM	CDS	892041	892679	.	+	0	ID=cds.evm.model.c13.95;Parent=evm.model.c13.95
c13	EVM	exon	892041	892679	.	+	.	ID=evm.model.c13.95.exon16;Parent=evm.model.c13.95
c13	EVM	CDS	893690	893767	.	-	0	ID=cds.evm.model.c13.96;Parent=evm.model.c13.96
c13	EVM	exon	893690	893767	.	-	.	ID=evm.model.c13.96.exon13;Parent=evm.model.c13.96
c13	EVM	gene	893690	913200	.	-	.	ID=evm.TU.c13.96;Name=EVM%20prediction%20c13.96
c13	EVM	mRNA	893690	913200	.	-	.	ID=evm.model.c13.96;Parent=evm.TU.c13.96;Name=EVM%20prediction%20c13.96
c13	EVM	CDS	893898	893996	.	-	0	ID=cds.evm.model.c13.96;Parent=evm.model.c13.96
c13	EVM	exon	893898	893996	.	-	.	ID=evm.model.c13.96.exon12;Parent=evm.model.c13.96
c13	EVM	CDS	894194	894268	.	-	0	ID=cds.evm.model.c13.96;Parent=evm.model.c13.96
c13	EVM	exon	894194	894268	.	-	.	ID=evm.model.c13.96.exon11;Parent=evm.model.c13.96
c13	EVM	CDS	894518	894659	.	-	1	ID=cds.evm.model.c13.96;Parent=evm.model.c13.96
c13	EVM	exon	894518	894659	.	-	.	ID=evm.model.c13.96.exon10;Parent=evm.model.c13.96
c13	EVM	CDS	894833	894958	.	-	1	ID=cds.evm.model.c13.96;Parent=evm.model.c13.96
c13	EVM	exon	894833	894958	.	-	.	ID=evm.model.c13.96.exon9;Parent=evm.model.c13.96
c13	EVM	CDS	898120	898234	.	-	2	ID=cds.evm.model.c13.96;Parent=evm.model.c13.96
c13	EVM	exon	898120	898234	.	-	.	ID=evm.model.c13.96.exon8;Parent=evm.model.c13.96
c13	EVM	CDS	898390	898554	.	-	2	ID=cds.evm.model.c13.96;Parent=evm.model.c13.96
c13	EVM	exon	898390	898554	.	-	.	ID=evm.model.c13.96.exon7;Parent=evm.model.c13.96
c13	EVM	CDS	898742	898808	.	-	0	ID=cds.evm.model.c13.96;Parent=evm.model.c13.96
c13	EVM	exon	898742	898808	.	-	.	ID=evm.model.c13.96.exon6;Parent=evm.model.c13.96
c13	EVM	CDS	898940	899078	.	-	1	ID=cds.evm.model.c13.96;Parent=evm.model.c13.96
c13	EVM	exon	898940	899078	.	-	.	ID=evm.model.c13.96.exon5;Parent=evm.model.c13.96
c13	EVM	CDS	904293	904411	.	-	0	ID=cds.evm.model.c13.96;Parent=evm.model.c13.96
c13	EVM	exon	904293	904411	.	-	.	ID=evm.model.c13.96.exon4;Parent=evm.model.c13.96
c13	EVM	CDS	912295	912337	.	-	1	ID=cds.evm.model.c13.96;Parent=evm.model.c13.96
c13	EVM	exon	912295	912337	.	-	.	ID=evm.model.c13.96.exon3;Parent=evm.model.c13.96
c13	EVM	CDS	912836	912948	.	-	0	ID=cds.evm.model.c13.96;Parent=evm.model.c13.96
c13	EVM	exon	912836	912948	.	-	.	ID=evm.model.c13.96.exon2;Parent=evm.model.c13.96
c13	EVM	CDS	913168	913200	.	-	0	ID=cds.evm.model.c13.96;Parent=evm.model.c13.96
c13	EVM	exon	913168	913200	.	-	.	ID=evm.model.c13.96.exon1;Parent=evm.model.c13.96
c13	EVM	CDS	914184	915014	.	+	0	ID=cds.evm.model.c13.97;Parent=evm.model.c13.97
c13	EVM	gene	914184	915014	.	+	.	ID=evm.TU.c13.97;Name=EVM%20prediction%20c13.97
c13	EVM	mRNA	914184	915014	.	+	.	ID=evm.model.c13.97;Parent=evm.TU.c13.97;Name=EVM%20prediction%20c13.97;em_target=27923.ML05143a-PA;em_score=239.0;em_evalue=5.99e-74;em_tcov=32.9;em_OGs=KOG1075@1|root,KOG1075@2759|Eukaryota,39Y6T@33154|Opisthokonta,3BEGN@33208|Metazoa;em_COG_cat=G;em_desc=mannose metabolic process;em_max_annot_lvl=33208|Metazoa;em_PFAMs=Exo_endo_phos_2,RVT_1;em_Preferred_name=
c13	EVM	exon	914184	915014	.	+	.	ID=evm.model.c13.97.exon1;Parent=evm.model.c13.97
c13	EVM	CDS	920520	921716	.	-	0	ID=cds.evm.model.c13.98;Parent=evm.model.c13.98
c13	EVM	gene	920520	921716	.	-	.	ID=evm.TU.c13.98;Name=EVM%20prediction%20c13.98
c13	EVM	mRNA	920520	921716	.	-	.	ID=evm.model.c13.98;Parent=evm.TU.c13.98;Name=EVM%20prediction%20c13.98;em_target=27923.ML068126a-PA;em_score=730.0;em_evalue=3.49e-254;em_tcov=32.4;em_OGs=KOG1008@1|root,KOG1008@2759|Eukaryota,38BEP@33154|Opisthokonta,3BBBG@33208|Metazoa;em_COG_cat=S;em_desc=response to amino acid starvation;em_max_annot_lvl=33208|Metazoa;em_Preferred_name=;em_PFAMs=zinc_ribbon_16;em_KEGG_ko=ko:K20407;em_KEGG_Pa…
c13	EVM	exon	920520	921716	.	-	.	ID=evm.model.c13.98.exon1;Parent=evm.model.c13.98
c13	EVM	CDS	926451	926685	.	-	1	ID=cds.evm.model.c13.99;Parent=evm.model.c13.99
c13	EVM	exon	926451	926685	.	-	.	ID=evm.model.c13.99.exon2;Parent=evm.model.c13.99
c13	EVM	gene	926451	930027	.	-	.	ID=evm.TU.c13.99;Name=EVM%20prediction%20c13.99
c13	EVM	mRNA	926451	930027	.	-	.	ID=evm.model.c13.99;Parent=evm.TU.c13.99;Name=EVM%20prediction%20c13.99;em_target=27923.ML1541131a-PA;em_score=72.8;em_evalue=1.38e-13;em_tcov=6.4;em_OGs=KOG1075@1|root,KOG1075@2759|Eukaryota,3AB3G@33154|Opisthokonta,3BQKC@33208|Metazoa;em_COG_cat=O;em_desc=Reverse transcriptase (RNA-dependent DNA polymerase);em_max_annot_lvl=33154|Opisthokonta;em_PFAMs=2OG-FeII_Oxy_2,RVT_1;em_Preferred_name=
c13	EVM	CDS	929954	930027	.	-	0	ID=cds.evm.model.c13.99;Parent=evm.model.c13.99
c13	EVM	exon	929954	930027	.	-	.	ID=evm.model.c13.99.exon1;Parent=evm.model.c13.99
c13	EVM	CDS	930070	930074	.	-	2	ID=cds.evm.model.c13.100;Parent=evm.model.c13.100
c13	EVM	exon	930070	930074	.	-	.	ID=evm.model.c13.100.exon2;Parent=evm.model.c13.100
c13	EVM	gene	930070	932137	.	-	.	ID=evm.TU.c13.100;Name=EVM%20prediction%20c13.100
c13	EVM	mRNA	930070	932137	.	-	.	ID=evm.model.c13.100;Parent=evm.TU.c13.100;Name=EVM%20prediction%20c13.100;em_target=27923.ML00523a-PA;em_score=587.0;em_evalue=1.59e-198;em_tcov=52.1;em_OGs=2CMQR@1|root,2QRG6@2759|Eukaryota;em_COG_cat=S;em_desc=2OG-Fe(II) oxygenase superfamily;em_max_annot_lvl=27923.ML00523a-PA|-;em_PFAMs=;em_Preferred_name=
c13	EVM	CDS	930535	932137	.	-	0	ID=cds.evm.model.c13.100;Parent=evm.model.c13.100
c13	EVM	exon	930535	932137	.	-	.	ID=evm.model.c13.100.exon1;Parent=evm.model.c13.100
c13	EVM	CDS	934698	935633	.	-	0	ID=cds.evm.model.c13.101;Parent=evm.model.c13.101
c13	EVM	gene	934698	935633	.	-	.	ID=evm.TU.c13.101;Name=EVM%20prediction%20c13.101
c13	EVM	mRNA	934698	935633	.	-	.	ID=evm.model.c13.101;Parent=evm.TU.c13.101;Name=EVM%20prediction%20c13.101;em_target=27923.ML090119a-PA;em_score=217.0;em_evalue=9.85e-62;em_tcov=21.4;em_OGs=COG0515@1|root,KOG0192@2759|Eukaryota,39BSV@33154|Opisthokonta,3BEC2@33208|Metazoa;em_COG_cat=T;em_desc=MAP kinase kinase kinase activity;em_max_annot_lvl=33208|Metazoa;em_PFAMs=Pkinase_Tyr,SAM_1;em_EC=2.7.11.25;em_KEGG_ko=ko:K04424;em_KEGG_…
c13	EVM	exon	934698	935633	.	-	.	ID=evm.model.c13.101.exon1;Parent=evm.model.c13.101
c13	EVM	CDS	937811	937903	.	+	0	ID=cds.evm.model.c13.102;Parent=evm.model.c13.102
c13	EVM	exon	937811	937903	.	+	.	ID=evm.model.c13.102.exon1;Parent=evm.model.c13.102
c13	EVM	gene	937811	941511	.	+	.	ID=evm.TU.c13.102;Name=EVM%20prediction%20c13.102
c13	EVM	mRNA	937811	941511	.	+	.	ID=evm.model.c13.102;Parent=evm.TU.c13.102;Name=EVM%20prediction%20c13.102;em_target=27923.ML002125a-PA;em_score=343.0;em_evalue=1.28e-116;em_tcov=53.1;em_OGs=KOG4209@1|root,KOG4209@2759|Eukaryota,393XN@33154|Opisthokonta,3BICN@33208|Metazoa;em_COG_cat=A;em_desc=positive regulation of polynucleotide adenylyltransferase activity;em_max_annot_lvl=33208|Metazoa;em_Preferred_name=PABPN1;em_KEGG_ko=ko…
c13	EVM	CDS	938102	938204	.	+	0	ID=cds.evm.model.c13.102;Parent=evm.model.c13.102
c13	EVM	exon	938102	938204	.	+	.	ID=evm.model.c13.102.exon2;Parent=evm.model.c13.102
c13	EVM	CDS	938649	938814	.	+	2	ID=cds.evm.model.c13.102;Parent=evm.model.c13.102
c13	EVM	exon	938649	938814	.	+	.	ID=evm.model.c13.102.exon3;Parent=evm.model.c13.102
c13	EVM	CDS	939077	939164	.	+	1	ID=cds.evm.model.c13.102;Parent=evm.model.c13.102
c13	EVM	exon	939077	939164	.	+	.	ID=evm.model.c13.102.exon4;Parent=evm.model.c13.102
c13	EVM	CDS	940035	940210	.	+	0	ID=cds.evm.model.c13.102;Parent=evm.model.c13.102
c13	EVM	exon	940035	940210	.	+	.	ID=evm.model.c13.102.exon5;Parent=evm.model.c13.102
c13	EVM	CDS	941472	941511	.	+	1	ID=cds.evm.model.c13.102;Parent=evm.model.c13.102
c13	EVM	exon	941472	941511	.	+	.	ID=evm.model.c13.102.exon6;Parent=evm.model.c13.102
c13	EVM	CDS	945918	946092	.	+	0	ID=cds.evm.model.c13.103;Parent=evm.model.c13.103
c13	EVM	exon	945918	946092	.	+	.	ID=evm.model.c13.103.exon1;Parent=evm.model.c13.103
c13	EVM	gene	945918	953966	.	+	.	ID=evm.TU.c13.103;Name=EVM%20prediction%20c13.103
c13	EVM	mRNA	945918	953966	.	+	.	ID=evm.model.c13.103;Parent=evm.TU.c13.103;Name=EVM%20prediction%20c13.103;em_target=27923.ML002125a-PA;em_score=201.0;em_evalue=9.46e-61;em_tcov=34.6;em_OGs=KOG4209@1|root,KOG4209@2759|Eukaryota,393XN@33154|Opisthokonta,3BICN@33208|Metazoa;em_COG_cat=A;em_desc=positive regulation of polynucleotide adenylyltransferase activity;em_max_annot_lvl=33208|Metazoa;em_Preferred_name=PABPN1;em_KEGG_ko=ko:…
c13	EVM	CDS	953329	953516	.	+	2	ID=cds.evm.model.c13.103;Parent=evm.model.c13.103
c13	EVM	exon	953329	953516	.	+	.	ID=evm.model.c13.103.exon2;Parent=evm.model.c13.103
c13	EVM	CDS	953700	953966	.	+	0	ID=cds.evm.model.c13.103;Parent=evm.model.c13.103
c13	EVM	exon	953700	953966	.	+	.	ID=evm.model.c13.103.exon3;Parent=evm.model.c13.103
c13	EVM	CDS	955849	956023	.	+	0	ID=cds.evm.model.c13.104;Parent=evm.model.c13.104
c13	EVM	exon	955849	956023	.	+	.	ID=evm.model.c13.104.exon1;Parent=evm.model.c13.104
c13	EVM	gene	955849	968372	.	+	.	ID=evm.TU.c13.104;Name=EVM%20prediction%20c13.104
c13	EVM	mRNA	955849	968372	.	+	.	ID=evm.model.c13.104;Parent=evm.TU.c13.104;Name=EVM%20prediction%20c13.104;em_target=27923.ML002125a-PA;em_score=110.0;em_evalue=4.65e-26;em_tcov=17.2;em_OGs=KOG4209@1|root,KOG4209@2759|Eukaryota,393XN@33154|Opisthokonta,3BICN@33208|Metazoa;em_COG_cat=A;em_desc=positive regulation of polynucleotide adenylyltransferase activity;em_max_annot_lvl=33208|Metazoa;em_Preferred_name=PABPN1;em_KEGG_ko=ko:…
c13	EVM	CDS	956257	956444	.	+	2	ID=cds.evm.model.c13.104;Parent=evm.model.c13.104
c13	EVM	exon	956257	956444	.	+	.	ID=evm.model.c13.104.exon2;Parent=evm.model.c13.104
c13	EVM	CDS	959674	959766	.	+	0	ID=cds.evm.model.c13.104;Parent=evm.model.c13.104
c13	EVM	exon	959674	959766	.	+	.	ID=evm.model.c13.104.exon3;Parent=evm.model.c13.104
c13	EVM	CDS	961232	961294	.	+	0	ID=cds.evm.model.c13.104;Parent=evm.model.c13.104
c13	EVM	exon	961232	961294	.	+	.	ID=evm.model.c13.104.exon4;Parent=evm.model.c13.104
c13	EVM	CDS	961987	962034	.	+	0	ID=cds.evm.model.c13.104;Parent=evm.model.c13.104
c13	EVM	exon	961987	962034	.	+	.	ID=evm.model.c13.104.exon5;Parent=evm.model.c13.104
c13	EVM	CDS	968313	968372	.	+	0	ID=cds.evm.model.c13.104;Parent=evm.model.c13.104
c13	EVM	exon	968313	968372	.	+	.	ID=evm.model.c13.104.exon6;Parent=evm.model.c13.104
c13	EVM	CDS	971208	971213	.	-	0	ID=cds.evm.model.c13.105;Parent=evm.model.c13.105
c13	EVM	exon	971208	971213	.	-	.	ID=evm.model.c13.105.exon12;Parent=evm.model.c13.105
c13	EVM	gene	971208	985158	.	-	.	ID=evm.TU.c13.105;Name=EVM%20prediction%20c13.105
c13	EVM	mRNA	971208	985158	.	-	.	ID=evm.model.c13.105;Parent=evm.TU.c13.105;Name=EVM%20prediction%20c13.105;em_target=7739.XP_002592889.1;em_score=121.0;em_evalue=2.04e-28;em_tcov=52.7;em_OGs=2CXG5@1|root,2RX72@2759|Eukaryota,39XID@33154|Opisthokonta,3BMZX@33208|Metazoa,3D0BX@33213|Bilateria,48RKB@7711|Chordata;em_COG_cat=None;em_desc=None;em_max_annot_lvl=33208|Metazoa;em_Preferred_name=;em_PFAMs=LRR_6
c13	EVM	CDS	972297	972418	.	-	2	ID=cds.evm.model.c13.105;Parent=evm.model.c13.105
c13	EVM	exon	972297	972418	.	-	.	ID=evm.model.c13.105.exon11;Parent=evm.model.c13.105
c13	EVM	CDS	972768	972874	.	-	1	ID=cds.evm.model.c13.105;Parent=evm.model.c13.105
c13	EVM	exon	972768	972874	.	-	.	ID=evm.model.c13.105.exon10;Parent=evm.model.c13.105
c13	EVM	CDS	973061	973161	.	-	0	ID=cds.evm.model.c13.105;Parent=evm.model.c13.105
c13	EVM	exon	973061	973161	.	-	.	ID=evm.model.c13.105.exon9;Parent=evm.model.c13.105
c13	EVM	CDS	973324	973396	.	-	1	ID=cds.evm.model.c13.105;Parent=evm.model.c13.105
c13	EVM	exon	973324	973396	.	-	.	ID=evm.model.c13.105.exon8;Parent=evm.model.c13.105
c13	EVM	CDS	973621	973761	.	-	1	ID=cds.evm.model.c13.105;Parent=evm.model.c13.105
c13	EVM	exon	973621	973761	.	-	.	ID=evm.model.c13.105.exon7;Parent=evm.model.c13.105
c13	EVM	CDS	977125	977172	.	-	1	ID=cds.evm.model.c13.105;Parent=evm.model.c13.105
c13	EVM	exon	977125	977172	.	-	.	ID=evm.model.c13.105.exon6;Parent=evm.model.c13.105
c13	EVM	CDS	978377	978471	.	-	0	ID=cds.evm.model.c13.105;Parent=evm.model.c13.105
c13	EVM	exon	978377	978471	.	-	.	ID=evm.model.c13.105.exon5;Parent=evm.model.c13.105
c13	EVM	CDS	983354	983410	.	-	0	ID=cds.evm.model.c13.105;Parent=evm.model.c13.105
c13	EVM	exon	983354	983410	.	-	.	ID=evm.model.c13.105.exon4;Parent=evm.model.c13.105
c13	EVM	CDS	983567	983650	.	-	0	ID=cds.evm.model.c13.105;Parent=evm.model.c13.105
c13	EVM	exon	983567	983650	.	-	.	ID=evm.model.c13.105.exon3;Parent=evm.model.c13.105
c13	EVM	CDS	983789	983905	.	-	0	ID=cds.evm.model.c13.105;Parent=evm.model.c13.105
c13	EVM	exon	983789	983905	.	-	.	ID=evm.model.c13.105.exon2;Parent=evm.model.c13.105
c13	EVM	CDS	985078	985158	.	-	0	ID=cds.evm.model.c13.105;Parent=evm.model.c13.105
c13	EVM	exon	985078	985158	.	-	.	ID=evm.model.c13.105.exon1;Parent=evm.model.c13.105
c13	EVM	CDS	988582	991285	.	-	1	ID=cds.evm.model.c13.106;Parent=evm.model.c13.106
c13	EVM	exon	988582	991285	.	-	.	ID=evm.model.c13.106.exon6;Parent=evm.model.c13.106
c13	EVM	gene	988582	993435	.	-	.	ID=evm.TU.c13.106;Name=EVM%20prediction%20c13.106
c13	EVM	mRNA	988582	993435	.	-	.	ID=evm.model.c13.106;Parent=evm.TU.c13.106;Name=EVM%20prediction%20c13.106;em_target=8479.XP_005295978.1;em_score=50.8;em_evalue=0.000391;em_tcov=24.4;em_OGs=KOG1777@1|root,KOG1777@2759|Eukaryota,3A14I@33154|Opisthokonta,3BPE6@33208|Metazoa,3D6NM@33213|Bilateria,48EH9@7711|Chordata,49BAH@7742|Vertebrata,4CM2V@8459|Testudines;em_COG_cat=S;em_desc=F-box only protein 36-like;em_max_annot_lvl=33208|M…
c13	EVM	CDS	991951	992073	.	-	1	ID=cds.evm.model.c13.106;Parent=evm.model.c13.106
c13	EVM	exon	991951	992073	.	-	.	ID=evm.model.c13.106.exon5;Parent=evm.model.c13.106
c13	EVM	CDS	992241	992341	.	-	0	ID=cds.evm.model.c13.106;Parent=evm.model.c13.106
c13	EVM	exon	992241	992341	.	-	.	ID=evm.model.c13.106.exon4;Parent=evm.model.c13.106
c13	EVM	CDS	992554	992672	.	-	2	ID=cds.evm.model.c13.106;Parent=evm.model.c13.106
c13	EVM	exon	992554	992672	.	-	.	ID=evm.model.c13.106.exon3;Parent=evm.model.c13.106
c13	EVM	CDS	992939	993054	.	-	1	ID=cds.evm.model.c13.106;Parent=evm.model.c13.106
c13	EVM	exon	992939	993054	.	-	.	ID=evm.model.c13.106.exon2;Parent=evm.model.c13.106
c13	EVM	CDS	993245	993435	.	-	0	ID=cds.evm.model.c13.106;Parent=evm.model.c13.106
c13	EVM	exon	993245	993435	.	-	.	ID=evm.model.c13.106.exon1;Parent=evm.model.c13.106
c13	EVM	CDS	996750	997075	.	-	2	ID=cds.evm.model.c13.107;Parent=evm.model.c13.107
c13	EVM	exon	996750	997075	.	-	.	ID=evm.model.c13.107.exon7;Parent=evm.model.c13.107
c13	EVM	gene	996750	1005305	.	-	.	ID=evm.TU.c13.107;Name=EVM%20prediction%20c13.107
c13	EVM	mRNA	996750	1005305	.	-	.	ID=evm.model.c13.107;Parent=evm.TU.c13.107;Name=EVM%20prediction%20c13.107;em_target=27923.ML002121a-PA;em_score=254.0;em_evalue=5.99e-80;em_tcov=64.5;em_OGs=KOG1656@1|root,KOG1656@2759|Eukaryota,38GD2@33154|Opisthokonta,3BC2M@33208|Metazoa;em_COG_cat=U;em_desc=Charged multivesicular body protein;em_max_annot_lvl=33208|Metazoa;em_Preferred_name=CHMP4B;em_KEGG_ko=ko:K12194;em_KEGG_Pathway=ko04144,…
c13	EVM	CDS	997202	997333	.	-	2	ID=cds.evm.model.c13.107;Parent=evm.model.c13.107
c13	EVM	exon	997202	997333	.	-	.	ID=evm.model.c13.107.exon6;Parent=evm.model.c13.107
c13	EVM	CDS	999211	999814	.	-	0	ID=cds.evm.model.c13.107;Parent=evm.model.c13.107
c13	EVM	exon	999211	999814	.	-	.	ID=evm.model.c13.107.exon5;Parent=evm.model.c13.107
c13	EVM	CDS	1001742	1001783	.	-	0	ID=cds.evm.model.c13.107;Parent=evm.model.c13.107
c13	EVM	exon	1001742	1001783	.	-	.	ID=evm.model.c13.107.exon4;Parent=evm.model.c13.107
c13	EVM	CDS	1003683	1003838	.	-	0	ID=cds.evm.model.c13.107;Parent=evm.model.c13.107
c13	EVM	exon	1003683	1003838	.	-	.	ID=evm.model.c13.107.exon3;Parent=evm.model.c13.107
c13	EVM	CDS	1004242	1004404	.	-	1	ID=cds.evm.model.c13.107;Parent=evm.model.c13.107
c13	EVM	exon	1004242	1004404	.	-	.	ID=evm.model.c13.107.exon2;Parent=evm.model.c13.107
c13	EVM	CDS	1005259	1005305	.	-	0	ID=cds.evm.model.c13.107;Parent=evm.model.c13.107
c13	EVM	exon	1005259	1005305	.	-	.	ID=evm.model.c13.107.exon1;Parent=evm.model.c13.107
c13	EVM	CDS	1006478	1006597	.	-	0	ID=cds.evm.model.c13.108;Parent=evm.model.c13.108
c13	EVM	exon	1006478	1006597	.	-	.	ID=evm.model.c13.108.exon4;Parent=evm.model.c13.108
c13	EVM	gene	1006478	1008267	.	-	.	ID=evm.TU.c13.108;Name=EVM%20prediction%20c13.108
c13	EVM	mRNA	1006478	1008267	.	-	.	ID=evm.model.c13.108;Parent=evm.TU.c13.108;Name=EVM%20prediction%20c13.108;em_target=27923.ML002120a-PA;em_score=314.0;em_evalue=2.88e-108;em_tcov=80.1;em_OGs=KOG1656@1|root,KOG1656@2759|Eukaryota,38GD2@33154|Opisthokonta,3BC2M@33208|Metazoa;em_COG_cat=U;em_desc=Charged multivesicular body protein;em_max_annot_lvl=33208|Metazoa;em_Preferred_name=CHMP4B;em_KEGG_ko=ko:K12194;em_KEGG_Pathway=ko04144…
c13	EVM	CDS	1006908	1007063	.	-	0	ID=cds.evm.model.c13.108;Parent=evm.model.c13.108
c13	EVM	exon	1006908	1007063	.	-	.	ID=evm.model.c13.108.exon3;Parent=evm.model.c13.108
c13	EVM	CDS	1007394	1007556	.	-	1	ID=cds.evm.model.c13.108;Parent=evm.model.c13.108
c13	EVM	exon	1007394	1007556	.	-	.	ID=evm.model.c13.108.exon2;Parent=evm.model.c13.108
c13	EVM	CDS	1008197	1008267	.	-	0	ID=cds.evm.model.c13.108;Parent=evm.model.c13.108
c13	EVM	exon	1008197	1008267	.	-	.	ID=evm.model.c13.108.exon1;Parent=evm.model.c13.108
c13	EVM	CDS	1015594	1015600	.	-	1	ID=cds.evm.model.c13.109;Parent=evm.model.c13.109
c13	EVM	exon	1015594	1015600	.	-	.	ID=evm.model.c13.109.exon5;Parent=evm.model.c13.109
c13	EVM	gene	1015594	1019024	.	-	.	ID=evm.TU.c13.109;Name=EVM%20prediction%20c13.109
c13	EVM	mRNA	1015594	1019024	.	-	.	ID=evm.model.c13.109;Parent=evm.TU.c13.109;Name=EVM%20prediction%20c13.109
c13	EVM	CDS	1015752	1017488	.	-	1	ID=cds.evm.model.c13.109;Parent=evm.model.c13.109
c13	EVM	exon	1015752	1017488	.	-	.	ID=evm.model.c13.109.exon4;Parent=evm.model.c13.109
c13	EVM	CDS	1017922	1018150	.	-	2	ID=cds.evm.model.c13.109;Parent=evm.model.c13.109
c13	EVM	exon	1017922	1018150	.	-	.	ID=evm.model.c13.109.exon3;Parent=evm.model.c13.109
c13	EVM	CDS	1018617	1018842	.	-	0	ID=cds.evm.model.c13.109;Parent=evm.model.c13.109
c13	EVM	exon	1018617	1018842	.	-	.	ID=evm.model.c13.109.exon2;Parent=evm.model.c13.109
c13	EVM	CDS	1019019	1019024	.	-	0	ID=cds.evm.model.c13.109;Parent=evm.model.c13.109
c13	EVM	exon	1019019	1019024	.	-	.	ID=evm.model.c13.109.exon1;Parent=evm.model.c13.109
c13	EVM	CDS	1027312	1027469	.	+	0	ID=cds.evm.model.c13.110;Parent=evm.model.c13.110
c13	EVM	exon	1027312	1027469	.	+	.	ID=evm.model.c13.110.exon1;Parent=evm.model.c13.110
c13	EVM	gene	1027312	1037972	.	+	.	ID=evm.TU.c13.110;Name=EVM%20prediction%20c13.110
c13	EVM	mRNA	1027312	1037972	.	+	.	ID=evm.model.c13.110;Parent=evm.TU.c13.110;Name=EVM%20prediction%20c13.110
c13	EVM	CDS	1037720	1037972	.	+	1	ID=cds.evm.model.c13.110;Parent=evm.model.c13.110
c13	EVM	exon	1037720	1037972	.	+	.	ID=evm.model.c13.110.exon2;Parent=evm.model.c13.110
c13	EVM	CDS	1041076	1041366	.	-	0	ID=cds.evm.model.c13.111;Parent=evm.model.c13.111
c13	EVM	exon	1041076	1041366	.	-	.	ID=evm.model.c13.111.exon10;Parent=evm.model.c13.111
c13	EVM	gene	1041076	1055603	.	-	.	ID=evm.TU.c13.111;Name=EVM%20prediction%20c13.111
c13	EVM	mRNA	1041076	1055603	.	-	.	ID=evm.model.c13.111;Parent=evm.TU.c13.111;Name=EVM%20prediction%20c13.111;em_target=27923.ML002118a-PA;em_score=680.0;em_evalue=1.64e-245;em_tcov=98.7;em_OGs=KOG4290@1|root,KOG4290@2759|Eukaryota,393SJ@33154|Opisthokonta,3BJ7Z@33208|Metazoa;em_COG_cat=S;em_desc=G protein-coupled receptor 180;em_max_annot_lvl=33208|Metazoa;em_Preferred_name=GPR180;em_PFAMs=GpcrRhopsn4;em_GOs=
c13	EVM	CDS	1044263	1044358	.	-	0	ID=cds.evm.model.c13.111;Parent=evm.model.c13.111
c13	EVM	exon	1044263	1044358	.	-	.	ID=evm.model.c13.111.exon9;Parent=evm.model.c13.111
c13	EVM	CDS	1044582	1044713	.	-	0	ID=cds.evm.model.c13.111;Parent=evm.model.c13.111
c13	EVM	exon	1044582	1044713	.	-	.	ID=evm.model.c13.111.exon8;Parent=evm.model.c13.111
c13	EVM	CDS	1044970	1045043	.	-	2	ID=cds.evm.model.c13.111;Parent=evm.model.c13.111
c13	EVM	exon	1044970	1045043	.	-	.	ID=evm.model.c13.111.exon7;Parent=evm.model.c13.111
c13	EVM	CDS	1045322	1045469	.	-	0	ID=cds.evm.model.c13.111;Parent=evm.model.c13.111
c13	EVM	exon	1045322	1045469	.	-	.	ID=evm.model.c13.111.exon6;Parent=evm.model.c13.111
c13	EVM	CDS	1045859	1045974	.	-	2	ID=cds.evm.model.c13.111;Parent=evm.model.c13.111
c13	EVM	exon	1045859	1045974	.	-	.	ID=evm.model.c13.111.exon5;Parent=evm.model.c13.111
c13	EVM	CDS	1046272	1046469	.	-	2	ID=cds.evm.model.c13.111;Parent=evm.model.c13.111
c13	EVM	exon	1046272	1046469	.	-	.	ID=evm.model.c13.111.exon4;Parent=evm.model.c13.111
c13	EVM	CDS	1049104	1049238	.	-	2	ID=cds.evm.model.c13.111;Parent=evm.model.c13.111
c13	EVM	exon	1049104	1049238	.	-	.	ID=evm.model.c13.111.exon3;Parent=evm.model.c13.111
c13	EVM	CDS	1049399	1049466	.	-	1	ID=cds.evm.model.c13.111;Parent=evm.model.c13.111
c13	EVM	exon	1049399	1049466	.	-	.	ID=evm.model.c13.111.exon2;Parent=evm.model.c13.111
c13	EVM	CDS	1055539	1055603	.	-	0	ID=cds.evm.model.c13.111;Parent=evm.model.c13.111
c13	EVM	exon	1055539	1055603	.	-	.	ID=evm.model.c13.111.exon1;Parent=evm.model.c13.111
c13	EVM	CDS	1060534	1061892	.	+	0	ID=cds.evm.model.c13.112;Parent=evm.model.c13.112
c13	EVM	gene	1060534	1061892	.	+	.	ID=evm.TU.c13.112;Name=EVM%20prediction%20c13.112
c13	EVM	mRNA	1060534	1061892	.	+	.	ID=evm.model.c13.112;Parent=evm.TU.c13.112;Name=EVM%20prediction%20c13.112;em_target=27923.ML49491a-PA;em_score=372.0;em_evalue=3.13e-125;em_tcov=92.5;em_OGs=2EV8V@1|root,2SX9Q@2759|Eukaryota,3ASV5@33154|Opisthokonta,3C49P@33208|Metazoa;em_COG_cat=S;em_desc=zinc finger;em_max_annot_lvl=33208|Metazoa;em_PFAMs=;em_Preferred_name=
c13	EVM	exon	1060534	1061892	.	+	.	ID=evm.model.c13.112.exon1;Parent=evm.model.c13.112
c13	EVM	CDS	1062135	1063510	.	+	0	ID=cds.evm.model.c13.113;Parent=evm.model.c13.113
c13	EVM	exon	1062135	1063510	.	+	.	ID=evm.model.c13.113.exon1;Parent=evm.model.c13.113
c13	EVM	gene	1062135	1063768	.	+	.	ID=evm.TU.c13.113;Name=EVM%20prediction%20c13.113
c13	EVM	mRNA	1062135	1063768	.	+	.	ID=evm.model.c13.113;Parent=evm.TU.c13.113;Name=EVM%20prediction%20c13.113;em_target=27923.ML06151a-PA;em_score=491.0;em_evalue=6.37e-170;em_tcov=96.5;em_OGs=2D0IG@1|root,2S4TS@2759|Eukaryota;em_COG_cat=None;em_desc=None;em_max_annot_lvl=2759|Eukaryota
c13	EVM	CDS	1063672	1063768	.	+	1	ID=cds.evm.model.c13.113;Parent=evm.model.c13.113
c13	EVM	exon	1063672	1063768	.	+	.	ID=evm.model.c13.113.exon2;Parent=evm.model.c13.113
c13	EVM	CDS	1064010	1064738	.	+	0	ID=cds.evm.model.c13.114;Parent=evm.model.c13.114
c13	EVM	gene	1064010	1064738	.	+	.	ID=evm.TU.c13.114;Name=EVM%20prediction%20c13.114
c13	EVM	mRNA	1064010	1064738	.	+	.	ID=evm.model.c13.114;Parent=evm.TU.c13.114;Name=EVM%20prediction%20c13.114;em_target=27923.ML29781a-PA;em_score=353.0;em_evalue=6.05e-122;em_tcov=96.4;em_OGs=2BEH2@1|root,2S14S@2759|Eukaryota,39MAV@33154|Opisthokonta,3CNXX@33208|Metazoa;em_COG_cat=None;em_desc=None;em_max_annot_lvl=33208|Metazoa;em_PFAMs=RVT_1;em_Preferred_name=
c13	EVM	exon	1064010	1064738	.	+	.	ID=evm.model.c13.114.exon1;Parent=evm.model.c13.114
c13	EVM	CDS	1067837	1067908	.	+	0	ID=cds.evm.model.c13.115;Parent=evm.model.c13.115
c13	EVM	exon	1067837	1067908	.	+	.	ID=evm.model.c13.115.exon1;Parent=evm.model.c13.115
c13	EVM	gene	1067837	1078089	.	+	.	ID=evm.TU.c13.115;Name=EVM%20prediction%20c13.115
c13	EVM	mRNA	1067837	1078089	.	+	.	ID=evm.model.c13.115;Parent=evm.TU.c13.115;Name=EVM%20prediction%20c13.115;em_target=27923.ML002116a-PA;em_score=857.0;em_evalue=1.83e-314;em_tcov=100.0;em_OGs=COG0045@1|root,KOG2799@2759|Eukaryota,38D0K@33154|Opisthokonta,3BF6T@33208|Metazoa;em_COG_cat=C;em_desc=succinate-CoA ligase (ADP-forming) activity;em_max_annot_lvl=33208|Metazoa;em_Preferred_name=SUCLA2;em_EC=6.2.1.4,6.2.1.5;em_KEGG_ko=ko…
c13	EVM	CDS	1068338	1068464	.	+	0	ID=cds.evm.model.c13.115;Parent=evm.model.c13.115
c13	EVM	exon	1068338	1068464	.	+	.	ID=evm.model.c13.115.exon2;Parent=evm.model.c13.115
c13	EVM	CDS	1068719	1068818	.	+	2	ID=cds.evm.model.c13.115;Parent=evm.model.c13.115
c13	EVM	exon	1068719	1068818	.	+	.	ID=evm.model.c13.115.exon3;Parent=evm.model.c13.115
c13	EVM	CDS	1068974	1069038	.	+	1	ID=cds.evm.model.c13.115;Parent=evm.model.c13.115
c13	EVM	exon	1068974	1069038	.	+	.	ID=evm.model.c13.115.exon4;Parent=evm.model.c13.115
c13	EVM	CDS	1071213	1071310	.	+	2	ID=cds.evm.model.c13.115;Parent=evm.model.c13.115
c13	EVM	exon	1071213	1071310	.	+	.	ID=evm.model.c13.115.exon5;Parent=evm.model.c13.115
c13	EVM	CDS	1071812	1071914	.	+	0	ID=cds.evm.model.c13.115;Parent=evm.model.c13.115
c13	EVM	exon	1071812	1071914	.	+	.	ID=evm.model.c13.115.exon6;Parent=evm.model.c13.115
c13	EVM	CDS	1072181	1072345	.	+	2	ID=cds.evm.model.c13.115;Parent=evm.model.c13.115
c13	EVM	exon	1072181	1072345	.	+	.	ID=evm.model.c13.115.exon7;Parent=evm.model.c13.115
c13	EVM	CDS	1073105	1073266	.	+	2	ID=cds.evm.model.c13.115;Parent=evm.model.c13.115
c13	EVM	exon	1073105	1073266	.	+	.	ID=evm.model.c13.115.exon8;Parent=evm.model.c13.115
c13	EVM	CDS	1075807	1075949	.	+	2	ID=cds.evm.model.c13.115;Parent=evm.model.c13.115
c13	EVM	exon	1075807	1075949	.	+	.	ID=evm.model.c13.115.exon9;Parent=evm.model.c13.115
c13	EVM	CDS	1076100	1076220	.	+	0	ID=cds.evm.model.c13.115;Parent=evm.model.c13.115
c13	EVM	exon	1076100	1076220	.	+	.	ID=evm.model.c13.115.exon10;Parent=evm.model.c13.115
c13	EVM	CDS	1076558	1076646	.	+	2	ID=cds.evm.model.c13.115;Parent=evm.model.c13.115
c13	EVM	exon	1076558	1076646	.	+	.	ID=evm.model.c13.115.exon11;Parent=evm.model.c13.115
c13	EVM	CDS	1078015	1078089	.	+	0	ID=cds.evm.model.c13.115;Parent=evm.model.c13.115
c13	EVM	exon	1078015	1078089	.	+	.	ID=evm.model.c13.115.exon12;Parent=evm.model.c13.115
c13	EVM	CDS	1079167	1079177	.	+	0	ID=cds.evm.model.c13.116;Parent=evm.model.c13.116
c13	EVM	exon	1079167	1079177	.	+	.	ID=evm.model.c13.116.exon1;Parent=evm.model.c13.116
c13	EVM	gene	1079167	1080818	.	+	.	ID=evm.TU.c13.116;Name=EVM%20prediction%20c13.116
c13	EVM	mRNA	1079167	1080818	.	+	.	ID=evm.model.c13.116;Parent=evm.TU.c13.116;Name=EVM%20prediction%20c13.116;em_target=27923.ML016713a-PA;em_score=425.0;em_evalue=3.21e-145;em_tcov=81.9;em_OGs=2CCSP@1|root,2T1IY@2759|Eukaryota;em_COG_cat=None;em_desc=None;em_max_annot_lvl=2759|Eukaryota;em_PFAMs=Sulfotransfer_1;em_Preferred_name=
c13	EVM	CDS	1079425	1080460	.	+	1	ID=cds.evm.model.c13.116;Parent=evm.model.c13.116
c13	EVM	exon	1079425	1080460	.	+	.	ID=evm.model.c13.116.exon2;Parent=evm.model.c13.116
c13	EVM	CDS	1080590	1080614	.	+	0	ID=cds.evm.model.c13.116;Parent=evm.model.c13.116
c13	EVM	exon	1080590	1080614	.	+	.	ID=evm.model.c13.116.exon3;Parent=evm.model.c13.116
c13	EVM	CDS	1080679	1080702	.	+	2	ID=cds.evm.model.c13.116;Parent=evm.model.c13.116
c13	EVM	exon	1080679	1080702	.	+	.	ID=evm.model.c13.116.exon4;Parent=evm.model.c13.116
c13	EVM	CDS	1080787	1080818	.	+	2	ID=cds.evm.model.c13.116;Parent=evm.model.c13.116
c13	EVM	exon	1080787	1080818	.	+	.	ID=evm.model.c13.116.exon5;Parent=evm.model.c13.116
c13	EVM	CDS	1081397	1081419	.	+	0	ID=cds.evm.model.c13.117;Parent=evm.model.c13.117
c13	EVM	exon	1081397	1081419	.	+	.	ID=evm.model.c13.117.exon1;Parent=evm.model.c13.117
c13	EVM	gene	1081397	1093335	.	+	.	ID=evm.TU.c13.117;Name=EVM%20prediction%20c13.117
c13	EVM	mRNA	1081397	1093335	.	+	.	ID=evm.model.c13.117;Parent=evm.TU.c13.117;Name=EVM%20prediction%20c13.117;em_target=27923.ML002114a-PA;em_score=1794.0;em_evalue=0.0;em_tcov=98.8;em_OGs=COG0513@1|root,KOG0335@2759|Eukaryota,38IV8@33154|Opisthokonta,3BEF3@33208|Metazoa;em_COG_cat=A;em_desc=CTPase activity;em_max_annot_lvl=33208|Metazoa;em_PFAMs=DEAD,Helicase_C;em_Preferred_name=;em_EC=3.6.4.13;em_KEGG_ko=ko:K13982;em_BRITE=ko000…
c13	EVM	CDS	1083392	1083498	.	+	1	ID=cds.evm.model.c13.117;Parent=evm.model.c13.117
c13	EVM	exon	1083392	1083498	.	+	.	ID=evm.model.c13.117.exon2;Parent=evm.model.c13.117
c13	EVM	CDS	1083679	1083871	.	+	2	ID=cds.evm.model.c13.117;Parent=evm.model.c13.117
c13	EVM	exon	1083679	1083871	.	+	.	ID=evm.model.c13.117.exon3;Parent=evm.model.c13.117
c13	EVM	CDS	1084063	1084220	.	+	1	ID=cds.evm.model.c13.117;Parent=evm.model.c13.117
c13	EVM	exon	1084063	1084220	.	+	.	ID=evm.model.c13.117.exon4;Parent=evm.model.c13.117
c13	EVM	CDS	1084401	1084560	.	+	2	ID=cds.evm.model.c13.117;Parent=evm.model.c13.117
c13	EVM	exon	1084401	1084560	.	+	.	ID=evm.model.c13.117.exon5;Parent=evm.model.c13.117
c13	EVM	CDS	1084712	1084836	.	+	1	ID=cds.evm.model.c13.117;Parent=evm.model.c13.117
c13	EVM	exon	1084712	1084836	.	+	.	ID=evm.model.c13.117.exon6;Parent=evm.model.c13.117
c13	EVM	CDS	1085040	1085156	.	+	2	ID=cds.evm.model.c13.117;Parent=evm.model.c13.117
c13	EVM	exon	1085040	1085156	.	+	.	ID=evm.model.c13.117.exon7;Parent=evm.model.c13.117
c13	EVM	CDS	1085361	1085544	.	+	2	ID=cds.evm.model.c13.117;Parent=evm.model.c13.117
c13	EVM	exon	1085361	1085544	.	+	.	ID=evm.model.c13.117.exon8;Parent=evm.model.c13.117
c13	EVM	CDS	1086088	1086232	.	+	1	ID=cds.evm.model.c13.117;Parent=evm.model.c13.117
c13	EVM	exon	1086088	1086232	.	+	.	ID=evm.model.c13.117.exon9;Parent=evm.model.c13.117
c13	EVM	CDS	1088781	1088930	.	+	0	ID=cds.evm.model.c13.117;Parent=evm.model.c13.117
c13	EVM	exon	1088781	1088930	.	+	.	ID=evm.model.c13.117.exon10;Parent=evm.model.c13.117
c13	EVM	CDS	1089127	1089268	.	+	0	ID=cds.evm.model.c13.117;Parent=evm.model.c13.117
c13	EVM	exon	1089127	1089268	.	+	.	ID=evm.model.c13.117.exon11;Parent=evm.model.c13.117
c13	EVM	CDS	1089906	1089964	.	+	2	ID=cds.evm.model.c13.117;Parent=evm.model.c13.117
c13	EVM	exon	1089906	1089964	.	+	.	ID=evm.model.c13.117.exon12;Parent=evm.model.c13.117
c13	EVM	CDS	1090182	1090404	.	+	0	ID=cds.evm.model.c13.117;Parent=evm.model.c13.117
c13	EVM	exon	1090182	1090404	.	+	.	ID=evm.model.c13.117.exon13;Parent=evm.model.c13.117
c13	EVM	CDS	1090650	1090815	.	+	2	ID=cds.evm.model.c13.117;Parent=evm.model.c13.117
c13	EVM	exon	1090650	1090815	.	+	.	ID=evm.model.c13.117.exon14;Parent=evm.model.c13.117
c13	EVM	CDS	1091455	1091599	.	+	1	ID=cds.evm.model.c13.117;Parent=evm.model.c13.117
c13	EVM	exon	1091455	1091599	.	+	.	ID=evm.model.c13.117.exon15;Parent=evm.model.c13.117
c13	EVM	CDS	1091868	1092027	.	+	0	ID=cds.evm.model.c13.117;Parent=evm.model.c13.117
c13	EVM	exon	1091868	1092027	.	+	.	ID=evm.model.c13.117.exon16;Parent=evm.model.c13.117
c13	EVM	CDS	1092271	1092404	.	+	2	ID=cds.evm.model.c13.117;Parent=evm.model.c13.117
c13	EVM	exon	1092271	1092404	.	+	.	ID=evm.model.c13.117.exon17;Parent=evm.model.c13.117
c13	EVM	CDS	1092512	1092611	.	+	0	ID=cds.evm.model.c13.117;Parent=evm.model.c13.117
c13	EVM	exon	1092512	1092611	.	+	.	ID=evm.model.c13.117.exon18;Parent=evm.model.c13.117
c13	EVM	CDS	1092803	1092931	.	+	2	ID=cds.evm.model.c13.117;Parent=evm.model.c13.117
c13	EVM	exon	1092803	1092931	.	+	.	ID=evm.model.c13.117.exon19;Parent=evm.model.c13.117
c13	EVM	CDS	1093217	1093335	.	+	2	ID=cds.evm.model.c13.117;Parent=evm.model.c13.117
c13	EVM	exon	1093217	1093335	.	+	.	ID=evm.model.c13.117.exon20;Parent=evm.model.c13.117
c13	EVM	CDS	1099623	1100130	.	+	0	ID=cds.evm.model.c13.118;Parent=evm.model.c13.118
c13	EVM	exon	1099623	1100130	.	+	.	ID=evm.model.c13.118.exon1;Parent=evm.model.c13.118
c13	EVM	gene	1099623	1102284	.	+	.	ID=evm.TU.c13.118;Name=EVM%20prediction%20c13.118
c13	EVM	mRNA	1099623	1102284	.	+	.	ID=evm.model.c13.118;Parent=evm.TU.c13.118;Name=EVM%20prediction%20c13.118;em_target=27923.ML002113a-PA;em_score=1088.0;em_evalue=0.0;em_tcov=100.0;em_OGs=2CJU2@1|root,2QV2M@2759|Eukaryota,38BUU@33154|Opisthokonta,3BARM@33208|Metazoa;em_COG_cat=S;em_desc=family, member B;em_max_annot_lvl=33208|Metazoa;em_Preferred_name=EFHB;em_PFAMs=EF-hand_1,EF-hand_5,EF-hand_7;em_GOs=
c13	EVM	CDS	1101185	1102284	.	+	2	ID=cds.evm.model.c13.118;Parent=evm.model.c13.118
c13	EVM	exon	1101185	1102284	.	+	.	ID=evm.model.c13.118.exon2;Parent=evm.model.c13.118
c13	EVM	CDS	1103233	1103272	.	+	0	ID=cds.evm.model.c13.119;Parent=evm.model.c13.119
c13	EVM	exon	1103233	1103272	.	+	.	ID=evm.model.c13.119.exon1;Parent=evm.model.c13.119
c13	EVM	gene	1103233	1105525	.	+	.	ID=evm.TU.c13.119;Name=EVM%20prediction%20c13.119
c13	EVM	mRNA	1103233	1105525	.	+	.	ID=evm.model.c13.119;Parent=evm.TU.c13.119;Name=EVM%20prediction%20c13.119;em_target=27923.ML002112a-PA;em_score=273.0;em_evalue=2.75e-92;em_tcov=64.4;em_OGs=COG1100@1|root,KOG0098@2759|Eukaryota,3A1CG@33154|Opisthokonta,3BQ8C@33208|Metazoa;em_COG_cat=U;em_desc=Ras of Complex, Roc, domain of DAPkinase;em_max_annot_lvl=33208|Metazoa;em_KEGG_ko=ko:K19372;em_BRITE=ko00000,ko03110;em_PFAMs=Ras;em_Pre…
c13	EVM	CDS	1103494	1103652	.	+	2	ID=cds.evm.model.c13.119;Parent=evm.model.c13.119
c13	EVM	exon	1103494	1103652	.	+	.	ID=evm.model.c13.119.exon2;Parent=evm.model.c13.119
c13	EVM	CDS	1104330	1104502	.	+	2	ID=cds.evm.model.c13.119;Parent=evm.model.c13.119
c13	EVM	exon	1104330	1104502	.	+	.	ID=evm.model.c13.119.exon3;Parent=evm.model.c13.119
c13	EVM	CDS	1104773	1104796	.	+	0	ID=cds.evm.model.c13.119;Parent=evm.model.c13.119
c13	EVM	exon	1104773	1104796	.	+	.	ID=evm.model.c13.119.exon4;Parent=evm.model.c13.119
c13	EVM	CDS	1104930	1104977	.	+	0	ID=cds.evm.model.c13.119;Parent=evm.model.c13.119
c13	EVM	exon	1104930	1104977	.	+	.	ID=evm.model.c13.119.exon5;Parent=evm.model.c13.119
c13	EVM	CDS	1105499	1105525	.	+	0	ID=cds.evm.model.c13.119;Parent=evm.model.c13.119
c13	EVM	exon	1105499	1105525	.	+	.	ID=evm.model.c13.119.exon6;Parent=evm.model.c13.119
c13	EVM	CDS	1106561	1108291	.	-	0	ID=cds.evm.model.c13.120;Parent=evm.model.c13.120
c13	EVM	exon	1106561	1108291	.	-	.	ID=evm.model.c13.120.exon2;Parent=evm.model.c13.120
c13	EVM	gene	1106561	1108430	.	-	.	ID=evm.TU.c13.120;Name=EVM%20prediction%20c13.120
c13	EVM	mRNA	1106561	1108430	.	-	.	ID=evm.model.c13.120;Parent=evm.TU.c13.120;Name=EVM%20prediction%20c13.120
c13	EVM	CDS	1108395	1108430	.	-	0	ID=cds.evm.model.c13.120;Parent=evm.model.c13.120
c13	EVM	exon	1108395	1108430	.	-	.	ID=evm.model.c13.120.exon1;Parent=evm.model.c13.120
c13	EVM	CDS	1108955	1109036	.	+	0	ID=cds.evm.model.c13.121;Parent=evm.model.c13.121
c13	EVM	exon	1108955	1109036	.	+	.	ID=evm.model.c13.121.exon1;Parent=evm.model.c13.121
c13	EVM	gene	1108955	1116022	.	+	.	ID=evm.TU.c13.121;Name=EVM%20prediction%20c13.121
c13	EVM	mRNA	1108955	1116022	.	+	.	ID=evm.model.c13.121;Parent=evm.TU.c13.121;Name=EVM%20prediction%20c13.121;em_target=27923.ML27988a-PA;em_score=265.0;em_evalue=2.73e-80;em_tcov=40.3;em_OGs=KOG4475@1|root,KOG4475@2759|Eukaryota,39UXD@33154|Opisthokonta,3BM9C@33208|Metazoa;em_COG_cat=T;em_desc=calcium ion binding;em_max_annot_lvl=33208|Metazoa;em_PFAMs=EGF_CA,I-set,Ig_3,TSP_1,VWA_2;em_Preferred_name=;em_KEGG_ko=ko:K17341;em_BRITE…
c13	EVM	CDS	1109331	1109460	.	+	2	ID=cds.evm.model.c13.121;Parent=evm.model.c13.121
c13	EVM	exon	1109331	1109460	.	+	.	ID=evm.model.c13.121.exon2;Parent=evm.model.c13.121
c13	EVM	CDS	1109607	1109786	.	+	1	ID=cds.evm.model.c13.121;Parent=evm.model.c13.121
c13	EVM	exon	1109607	1109786	.	+	.	ID=evm.model.c13.121.exon3;Parent=evm.model.c13.121
c13	EVM	CDS	1109989	1110168	.	+	1	ID=cds.evm.model.c13.121;Parent=evm.model.c13.121
c13	EVM	exon	1109989	1110168	.	+	.	ID=evm.model.c13.121.exon4;Parent=evm.model.c13.121
c13	EVM	CDS	1110702	1110751	.	+	1	ID=cds.evm.model.c13.121;Parent=evm.model.c13.121
c13	EVM	exon	1110702	1110751	.	+	.	ID=evm.model.c13.121.exon5;Parent=evm.model.c13.121
c13	EVM	CDS	1110891	1111020	.	+	2	ID=cds.evm.model.c13.121;Parent=evm.model.c13.121
c13	EVM	exon	1110891	1111020	.	+	.	ID=evm.model.c13.121.exon6;Parent=evm.model.c13.121
c13	EVM	CDS	1111127	1111176	.	+	1	ID=cds.evm.model.c13.121;Parent=evm.model.c13.121
c13	EVM	exon	1111127	1111176	.	+	.	ID=evm.model.c13.121.exon7;Parent=evm.model.c13.121
c13	EVM	CDS	1111587	1111716	.	+	2	ID=cds.evm.model.c13.121;Parent=evm.model.c13.121
c13	EVM	exon	1111587	1111716	.	+	.	ID=evm.model.c13.121.exon8;Parent=evm.model.c13.121
c13	EVM	CDS	1111854	1111903	.	+	1	ID=cds.evm.model.c13.121;Parent=evm.model.c13.121
c13	EVM	exon	1111854	1111903	.	+	.	ID=evm.model.c13.121.exon9;Parent=evm.model.c13.121
c13	EVM	CDS	1113364	1113493	.	+	2	ID=cds.evm.model.c13.121;Parent=evm.model.c13.121
c13	EVM	exon	1113364	1113493	.	+	.	ID=evm.model.c13.121.exon10;Parent=evm.model.c13.121
c13	EVM	CDS	1113665	1113717	.	+	1	ID=cds.evm.model.c13.121;Parent=evm.model.c13.121
c13	EVM	exon	1113665	1113717	.	+	.	ID=evm.model.c13.121.exon11;Parent=evm.model.c13.121
c13	EVM	CDS	1113916	1114113	.	+	2	ID=cds.evm.model.c13.121;Parent=evm.model.c13.121
c13	EVM	exon	1113916	1114113	.	+	.	ID=evm.model.c13.121.exon12;Parent=evm.model.c13.121
c13	EVM	CDS	1115856	1116022	.	+	2	ID=cds.evm.model.c13.121;Parent=evm.model.c13.121
c13	EVM	exon	1115856	1116022	.	+	.	ID=evm.model.c13.121.exon13;Parent=evm.model.c13.121
c13	EVM	CDS	1118941	1118949	.	+	0	ID=cds.evm.model.c13.122;Parent=evm.model.c13.122
c13	EVM	exon	1118941	1118949	.	+	.	ID=evm.model.c13.122.exon1;Parent=evm.model.c13.122
c13	EVM	gene	1118941	1121257	.	+	.	ID=evm.TU.c13.122;Name=EVM%20prediction%20c13.122
c13	EVM	mRNA	1118941	1121257	.	+	.	ID=evm.model.c13.122;Parent=evm.TU.c13.122;Name=EVM%20prediction%20c13.122
c13	EVM	CDS	1119191	1119398	.	+	0	ID=cds.evm.model.c13.122;Parent=evm.model.c13.122
c13	EVM	exon	1119191	1119398	.	+	.	ID=evm.model.c13.122.exon2;Parent=evm.model.c13.122
c13	EVM	CDS	1119477	1119665	.	+	2	ID=cds.evm.model.c13.122;Parent=evm.model.c13.122
c13	EVM	exon	1119477	1119665	.	+	.	ID=evm.model.c13.122.exon3;Parent=evm.model.c13.122
c13	EVM	CDS	1119720	1119803	.	+	2	ID=cds.evm.model.c13.122;Parent=evm.model.c13.122
c13	EVM	exon	1119720	1119803	.	+	.	ID=evm.model.c13.122.exon4;Parent=evm.model.c13.122
c13	EVM	CDS	1119954	1120019	.	+	2	ID=cds.evm.model.c13.122;Parent=evm.model.c13.122
c13	EVM	exon	1119954	1120019	.	+	.	ID=evm.model.c13.122.exon5;Parent=evm.model.c13.122
c13	EVM	CDS	1120764	1121257	.	+	2	ID=cds.evm.model.c13.122;Parent=evm.model.c13.122
c13	EVM	exon	1120764	1121257	.	+	.	ID=evm.model.c13.122.exon6;Parent=evm.model.c13.122
c13	EVM	CDS	1123682	1123970	.	+	0	ID=cds.evm.model.c13.123;Parent=evm.model.c13.123
c13	EVM	exon	1123682	1123970	.	+	.	ID=evm.model.c13.123.exon1;Parent=evm.model.c13.123
c13	EVM	gene	1123682	1135041	.	+	.	ID=evm.TU.c13.123;Name=EVM%20prediction%20c13.123
c13	EVM	mRNA	1123682	1135041	.	+	.	ID=evm.model.c13.123;Parent=evm.TU.c13.123;Name=EVM%20prediction%20c13.123;em_target=27923.ML00219a-PA;em_score=1608.0;em_evalue=0.0;em_tcov=100.0;em_OGs=2CJ7Q@1|root,2QQ91@2759|Eukaryota,39RQ0@33154|Opisthokonta,3BK2T@33208|Metazoa;em_COG_cat=S;em_desc=epithelial cilium movement involved in determination of left/right asymmetry;em_max_annot_lvl=33208|Metazoa;em_Preferred_name=CCDC40;em_PFAMs=BRE…
c13	EVM	CDS	1125017	1125162	.	+	2	ID=cds.evm.model.c13.123;Parent=evm.model.c13.123
c13	EVM	exon	1125017	1125162	.	+	.	ID=evm.model.c13.123.exon2;Parent=evm.model.c13.123
c13	EVM	CDS	1125333	1125503	.	+	0	ID=cds.evm.model.c13.123;Parent=evm.model.c13.123
c13	EVM	exon	1125333	1125503	.	+	.	ID=evm.model.c13.123.exon3;Parent=evm.model.c13.123
c13	EVM	CDS	1126165	1126297	.	+	0	ID=cds.evm.model.c13.123;Parent=evm.model.c13.123
c13	EVM	exon	1126165	1126297	.	+	.	ID=evm.model.c13.123.exon4;Parent=evm.model.c13.123
c13	EVM	CDS	1127848	1128005	.	+	2	ID=cds.evm.model.c13.123;Parent=evm.model.c13.123
c13	EVM	exon	1127848	1128005	.	+	.	ID=evm.model.c13.123.exon5;Parent=evm.model.c13.123
c13	EVM	CDS	1128190	1128298	.	+	0	ID=cds.evm.model.c13.123;Parent=evm.model.c13.123
c13	EVM	exon	1128190	1128298	.	+	.	ID=evm.model.c13.123.exon6;Parent=evm.model.c13.123
c13	EVM	CDS	1128519	1128654	.	+	2	ID=cds.evm.model.c13.123;Parent=evm.model.c13.123
c13	EVM	exon	1128519	1128654	.	+	.	ID=evm.model.c13.123.exon7;Parent=evm.model.c13.123
c13	EVM	CDS	1128860	1129052	.	+	1	ID=cds.evm.model.c13.123;Parent=evm.model.c13.123
c13	EVM	exon	1128860	1129052	.	+	.	ID=evm.model.c13.123.exon8;Parent=evm.model.c13.123
c13	EVM	CDS	1129319	1129444	.	+	0	ID=cds.evm.model.c13.123;Parent=evm.model.c13.123
c13	EVM	exon	1129319	1129444	.	+	.	ID=evm.model.c13.123.exon9;Parent=evm.model.c13.123
c13	EVM	CDS	1129602	1129703	.	+	0	ID=cds.evm.model.c13.123;Parent=evm.model.c13.123
c13	EVM	exon	1129602	1129703	.	+	.	ID=evm.model.c13.123.exon10;Parent=evm.model.c13.123
c13	EVM	CDS	1129940	1130071	.	+	0	ID=cds.evm.model.c13.123;Parent=evm.model.c13.123
c13	EVM	exon	1129940	1130071	.	+	.	ID=evm.model.c13.123.exon11;Parent=evm.model.c13.123
c13	EVM	CDS	1130263	1130359	.	+	0	ID=cds.evm.model.c13.123;Parent=evm.model.c13.123
c13	EVM	exon	1130263	1130359	.	+	.	ID=evm.model.c13.123.exon12;Parent=evm.model.c13.123
c13	EVM	CDS	1130537	1130676	.	+	2	ID=cds.evm.model.c13.123;Parent=evm.model.c13.123
c13	EVM	exon	1130537	1130676	.	+	.	ID=evm.model.c13.123.exon13;Parent=evm.model.c13.123
c13	EVM	CDS	1130826	1130944	.	+	0	ID=cds.evm.model.c13.123;Parent=evm.model.c13.123
c13	EVM	exon	1130826	1130944	.	+	.	ID=evm.model.c13.123.exon14;Parent=evm.model.c13.123
c13	EVM	CDS	1131495	1131672	.	+	1	ID=cds.evm.model.c13.123;Parent=evm.model.c13.123
c13	EVM	exon	1131495	1131672	.	+	.	ID=evm.model.c13.123.exon15;Parent=evm.model.c13.123
c13	EVM	CDS	1131871	1132012	.	+	0	ID=cds.evm.model.c13.123;Parent=evm.model.c13.123
c13	EVM	exon	1131871	1132012	.	+	.	ID=evm.model.c13.123.exon16;Parent=evm.model.c13.123
c13	EVM	CDS	1132250	1132379	.	+	2	ID=cds.evm.model.c13.123;Parent=evm.model.c13.123
c13	EVM	exon	1132250	1132379	.	+	.	ID=evm.model.c13.123.exon17;Parent=evm.model.c13.123
c13	EVM	CDS	1133366	1133504	.	+	1	ID=cds.evm.model.c13.123;Parent=evm.model.c13.123
c13	EVM	exon	1133366	1133504	.	+	.	ID=evm.model.c13.123.exon18;Parent=evm.model.c13.123
c13	EVM	CDS	1133695	1133814	.	+	0	ID=cds.evm.model.c13.123;Parent=evm.model.c13.123
c13	EVM	exon	1133695	1133814	.	+	.	ID=evm.model.c13.123.exon19;Parent=evm.model.c13.123
c13	EVM	CDS	1134234	1134353	.	+	0	ID=cds.evm.model.c13.123;Parent=evm.model.c13.123
c13	EVM	exon	1134234	1134353	.	+	.	ID=evm.model.c13.123.exon20;Parent=evm.model.c13.123
c13	EVM	CDS	1134916	1135041	.	+	0	ID=cds.evm.model.c13.123;Parent=evm.model.c13.123
c13	EVM	exon	1134916	1135041	.	+	.	ID=evm.model.c13.123.exon21;Parent=evm.model.c13.123
c13	EVM	CDS	1136383	1136472	.	-	0	ID=cds.evm.model.c13.124;Parent=evm.model.c13.124
c13	EVM	exon	1136383	1136472	.	-	.	ID=evm.model.c13.124.exon19;Parent=evm.model.c13.124
c13	EVM	gene	1136383	1155996	.	-	.	ID=evm.TU.c13.124;Name=EVM%20prediction%20c13.124
c13	EVM	mRNA	1136383	1155996	.	-	.	ID=evm.model.c13.124;Parent=evm.TU.c13.124;Name=EVM%20prediction%20c13.124;em_target=27923.ML068314a-PA;em_score=723.0;em_evalue=1.54e-250;em_tcov=99.5;em_OGs=KOG1226@1|root,KOG1226@2759|Eukaryota,38DSI@33154|Opisthokonta,3BA6T@33208|Metazoa;em_COG_cat=TW;em_desc=integrin-mediated signaling pathway;em_max_annot_lvl=33208|Metazoa;em_Preferred_name=;em_KEGG_ko=ko:K05719;em_KEGG_Pathway=ko04015,ko04…
c13	EVM	CDS	1136581	1136637	.	-	0	ID=cds.evm.model.c13.124;Parent=evm.model.c13.124
c13	EVM	exon	1136581	1136637	.	-	.	ID=evm.model.c13.124.exon18;Parent=evm.model.c13.124
c13	EVM	CDS	1136826	1136935	.	-	2	ID=cds.evm.model.c13.124;Parent=evm.model.c13.124
c13	EVM	exon	1136826	1136935	.	-	.	ID=evm.model.c13.124.exon17;Parent=evm.model.c13.124
c13	EVM	CDS	1141644	1141775	.	-	2	ID=cds.evm.model.c13.124;Parent=evm.model.c13.124
c13	EVM	exon	1141644	1141775	.	-	.	ID=evm.model.c13.124.exon16;Parent=evm.model.c13.124
c13	EVM	CDS	1141911	1141986	.	-	0	ID=cds.evm.model.c13.124;Parent=evm.model.c13.124
c13	EVM	exon	1141911	1141986	.	-	.	ID=evm.model.c13.124.exon15;Parent=evm.model.c13.124
c13	EVM	CDS	1142322	1142479	.	-	2	ID=cds.evm.model.c13.124;Parent=evm.model.c13.124
c13	EVM	exon	1142322	1142479	.	-	.	ID=evm.model.c13.124.exon14;Parent=evm.model.c13.124
c13	EVM	CDS	1142731	1142811	.	-	2	ID=cds.evm.model.c13.124;Parent=evm.model.c13.124
c13	EVM	exon	1142731	1142811	.	-	.	ID=evm.model.c13.124.exon13;Parent=evm.model.c13.124
c13	EVM	CDS	1143131	1143241	.	-	2	ID=cds.evm.model.c13.124;Parent=evm.model.c13.124
c13	EVM	exon	1143131	1143241	.	-	.	ID=evm.model.c13.124.exon12;Parent=evm.model.c13.124
c13	EVM	CDS	1143599	1143851	.	-	0	ID=cds.evm.model.c13.124;Parent=evm.model.c13.124
c13	EVM	exon	1143599	1143851	.	-	.	ID=evm.model.c13.124.exon11;Parent=evm.model.c13.124
c13	EVM	CDS	1144096	1144221	.	-	0	ID=cds.evm.model.c13.124;Parent=evm.model.c13.124
c13	EVM	exon	1144096	1144221	.	-	.	ID=evm.model.c13.124.exon10;Parent=evm.model.c13.124
c13	EVM	CDS	1144517	1144656	.	-	2	ID=cds.evm.model.c13.124;Parent=evm.model.c13.124
c13	EVM	exon	1144517	1144656	.	-	.	ID=evm.model.c13.124.exon9;Parent=evm.model.c13.124
c13	EVM	CDS	1144761	1144893	.	-	0	ID=cds.evm.model.c13.124;Parent=evm.model.c13.124
c13	EVM	exon	1144761	1144893	.	-	.	ID=evm.model.c13.124.exon8;Parent=evm.model.c13.124
c13	EVM	CDS	1145182	1145337	.	-	0	ID=cds.evm.model.c13.124;Parent=evm.model.c13.124
c13	EVM	exon	1145182	1145337	.	-	.	ID=evm.model.c13.124.exon7;Parent=evm.model.c13.124
c13	EVM	CDS	1150622	1150711	.	-	0	ID=cds.evm.model.c13.124;Parent=evm.model.c13.124
c13	EVM	exon	1150622	1150711	.	-	.	ID=evm.model.c13.124.exon6;Parent=evm.model.c13.124
c13	EVM	CDS	1151085	1151194	.	-	2	ID=cds.evm.model.c13.124;Parent=evm.model.c13.124
c13	EVM	exon	1151085	1151194	.	-	.	ID=evm.model.c13.124.exon5;Parent=evm.model.c13.124
c13	EVM	CDS	1151929	1152015	.	-	2	ID=cds.evm.model.c13.124;Parent=evm.model.c13.124
c13	EVM	exon	1151929	1152015	.	-	.	ID=evm.model.c13.124.exon4;Parent=evm.model.c13.124
c13	EVM	CDS	1152120	1152251	.	-	2	ID=cds.evm.model.c13.124;Parent=evm.model.c13.124
c13	EVM	exon	1152120	1152251	.	-	.	ID=evm.model.c13.124.exon3;Parent=evm.model.c13.124
c13	EVM	CDS	1155497	1155754	.	-	2	ID=cds.evm.model.c13.124;Parent=evm.model.c13.124
c13	EVM	exon	1155497	1155754	.	-	.	ID=evm.model.c13.124.exon2;Parent=evm.model.c13.124
c13	EVM	CDS	1155936	1155996	.	-	0	ID=cds.evm.model.c13.124;Parent=evm.model.c13.124
c13	EVM	exon	1155936	1155996	.	-	.	ID=evm.model.c13.124.exon1;Parent=evm.model.c13.124
c13	EVM	CDS	1173737	1173822	.	-	2	ID=cds.evm.model.c13.125;Parent=evm.model.c13.125
c13	EVM	exon	1173737	1173822	.	-	.	ID=evm.model.c13.125.exon4;Parent=evm.model.c13.125
c13	EVM	gene	1173737	1177505	.	-	.	ID=evm.TU.c13.125;Name=EVM%20prediction%20c13.125
c13	EVM	mRNA	1173737	1177505	.	-	.	ID=evm.model.c13.125;Parent=evm.TU.c13.125;Name=EVM%20prediction%20c13.125
c13	EVM	CDS	1176384	1176482	.	-	2	ID=cds.evm.model.c13.125;Parent=evm.model.c13.125
c13	EVM	exon	1176384	1176482	.	-	.	ID=evm.model.c13.125.exon3;Parent=evm.model.c13.125
c13	EVM	CDS	1176627	1176662	.	-	2	ID=cds.evm.model.c13.125;Parent=evm.model.c13.125
c13	EVM	exon	1176627	1176662	.	-	.	ID=evm.model.c13.125.exon2;Parent=evm.model.c13.125
c13	EVM	CDS	1177460	1177505	.	-	0	ID=cds.evm.model.c13.125;Parent=evm.model.c13.125
c13	EVM	exon	1177460	1177505	.	-	.	ID=evm.model.c13.125.exon1;Parent=evm.model.c13.125
c13	EVM	CDS	1182392	1183840	.	+	0	ID=cds.evm.model.c13.126;Parent=evm.model.c13.126
c13	EVM	gene	1182392	1183840	.	+	.	ID=evm.TU.c13.126;Name=EVM%20prediction%20c13.126
c13	EVM	mRNA	1182392	1183840	.	+	.	ID=evm.model.c13.126;Parent=evm.TU.c13.126;Name=EVM%20prediction%20c13.126;em_target=27923.ML00215a-PA;em_score=928.0;em_evalue=0.0;em_tcov=98.8;em_OGs=COG5062@1|root,KOG0411@2759|Eukaryota,38CY0@33154|Opisthokonta,3BE2R@33208|Metazoa;em_COG_cat=I;em_desc=acetyltransferase, which acetylates the inositol ring of phosphatidylinositol during biosynthesis of GPI- anchor;em_max_annot_lvl=33208|Metazoa…
c13	EVM	exon	1182392	1183840	.	+	.	ID=evm.model.c13.126.exon1;Parent=evm.model.c13.126
c13	EVM	CDS	1184273	1184386	.	+	0	ID=cds.evm.model.c13.127;Parent=evm.model.c13.127
c13	EVM	exon	1184273	1184386	.	+	.	ID=evm.model.c13.127.exon1;Parent=evm.model.c13.127
c13	EVM	gene	1184273	1196326	.	+	.	ID=evm.TU.c13.127;Name=EVM%20prediction%20c13.127
c13	EVM	mRNA	1184273	1196326	.	+	.	ID=evm.model.c13.127;Parent=evm.TU.c13.127;Name=EVM%20prediction%20c13.127;em_target=27923.ML00214a-PA;em_score=741.0;em_evalue=4.59e-271;em_tcov=100.0;em_OGs=KOG2785@1|root,KOG2785@2759|Eukaryota,38CWN@33154|Opisthokonta,3BE6D@33208|Metazoa;em_COG_cat=O;em_desc=ribosomal large subunit biogenesis;em_max_annot_lvl=33208|Metazoa;em_Preferred_name=ZNF622;em_KEGG_ko=ko:K14816;em_BRITE=ko00000,ko03009…
c13	EVM	CDS	1184780	1184892	.	+	0	ID=cds.evm.model.c13.127;Parent=evm.model.c13.127
c13	EVM	exon	1184780	1184892	.	+	.	ID=evm.model.c13.127.exon2;Parent=evm.model.c13.127
c13	EVM	CDS	1185142	1185235	.	+	1	ID=cds.evm.model.c13.127;Parent=evm.model.c13.127
c13	EVM	exon	1185142	1185235	.	+	.	ID=evm.model.c13.127.exon3;Parent=evm.model.c13.127
c13	EVM	CDS	1185535	1185627	.	+	0	ID=cds.evm.model.c13.127;Parent=evm.model.c13.127
c13	EVM	exon	1185535	1185627	.	+	.	ID=evm.model.c13.127.exon4;Parent=evm.model.c13.127
c13	EVM	CDS	1185915	1186074	.	+	0	ID=cds.evm.model.c13.127;Parent=evm.model.c13.127
c13	EVM	exon	1185915	1186074	.	+	.	ID=evm.model.c13.127.exon5;Parent=evm.model.c13.127
c13	EVM	CDS	1193368	1193428	.	+	2	ID=cds.evm.model.c13.127;Parent=evm.model.c13.127
c13	EVM	exon	1193368	1193428	.	+	.	ID=evm.model.c13.127.exon6;Parent=evm.model.c13.127
c13	EVM	CDS	1194091	1194262	.	+	1	ID=cds.evm.model.c13.127;Parent=evm.model.c13.127
c13	EVM	exon	1194091	1194262	.	+	.	ID=evm.model.c13.127.exon7;Parent=evm.model.c13.127
c13	EVM	CDS	1195564	1195700	.	+	0	ID=cds.evm.model.c13.127;Parent=evm.model.c13.127
c13	EVM	exon	1195564	1195700	.	+	.	ID=evm.model.c13.127.exon8;Parent=evm.model.c13.127
c13	EVM	CDS	1196170	1196326	.	+	1	ID=cds.evm.model.c13.127;Parent=evm.model.c13.127
c13	EVM	exon	1196170	1196326	.	+	.	ID=evm.model.c13.127.exon9;Parent=evm.model.c13.127
c13	EVM	CDS	1196717	1196895	.	+	0	ID=cds.evm.model.c13.128;Parent=evm.model.c13.128
c13	EVM	exon	1196717	1196895	.	+	.	ID=evm.model.c13.128.exon1;Parent=evm.model.c13.128
c13	EVM	gene	1196717	1250252	.	+	.	ID=evm.TU.c13.128;Name=EVM%20prediction%20c13.128
c13	EVM	mRNA	1196717	1250252	.	+	.	ID=evm.model.c13.128;Parent=evm.TU.c13.128;Name=EVM%20prediction%20c13.128;em_target=27923.ML068324a-PA;em_score=954.0;em_evalue=0.0;em_tcov=100.0;em_OGs=COG0513@1|root,KOG0333@2759|Eukaryota,38BAJ@33154|Opisthokonta,3BE12@33208|Metazoa;em_COG_cat=A;em_desc=ATP-dependent RNA helicase;em_max_annot_lvl=33154|Opisthokonta;em_PFAMs=DEAD,Helicase_C;em_Preferred_name=PRP28;em_EC=3.6.4.13;em_KEGG_ko=ko:…
c13	EVM	CDS	1197167	1197266	.	+	1	ID=cds.evm.model.c13.128;Parent=evm.model.c13.128
c13	EVM	exon	1197167	1197266	.	+	.	ID=evm.model.c13.128.exon2;Parent=evm.model.c13.128
c13	EVM	CDS	1197587	1197624	.	+	0	ID=cds.evm.model.c13.128;Parent=evm.model.c13.128
c13	EVM	exon	1197587	1197624	.	+	.	ID=evm.model.c13.128.exon3;Parent=evm.model.c13.128
c13	EVM	CDS	1197977	1198034	.	+	1	ID=cds.evm.model.c13.128;Parent=evm.model.c13.128
c13	EVM	exon	1197977	1198034	.	+	.	ID=evm.model.c13.128.exon4;Parent=evm.model.c13.128
c13	EVM	CDS	1202870	1202989	.	+	0	ID=cds.evm.model.c13.128;Parent=evm.model.c13.128
c13	EVM	exon	1202870	1202989	.	+	.	ID=evm.model.c13.128.exon5;Parent=evm.model.c13.128
c13	EVM	CDS	1208031	1208104	.	+	0	ID=cds.evm.model.c13.128;Parent=evm.model.c13.128
c13	EVM	exon	1208031	1208104	.	+	.	ID=evm.model.c13.128.exon6;Parent=evm.model.c13.128
c13	EVM	CDS	1220788	1220897	.	+	1	ID=cds.evm.model.c13.128;Parent=evm.model.c13.128
c13	EVM	exon	1220788	1220897	.	+	.	ID=evm.model.c13.128.exon7;Parent=evm.model.c13.128
c13	EVM	CDS	1221305	1221468	.	+	2	ID=cds.evm.model.c13.128;Parent=evm.model.c13.128
c13	EVM	exon	1221305	1221468	.	+	.	ID=evm.model.c13.128.exon8;Parent=evm.model.c13.128
c13	EVM	CDS	1243967	1244046	.	+	0	ID=cds.evm.model.c13.128;Parent=evm.model.c13.128
c13	EVM	exon	1243967	1244046	.	+	.	ID=evm.model.c13.128.exon9;Parent=evm.model.c13.128
c13	EVM	CDS	1244155	1244269	.	+	1	ID=cds.evm.model.c13.128;Parent=evm.model.c13.128
c13	EVM	exon	1244155	1244269	.	+	.	ID=evm.model.c13.128.exon10;Parent=evm.model.c13.128
c13	EVM	CDS	1244460	1244570	.	+	0	ID=cds.evm.model.c13.128;Parent=evm.model.c13.128
c13	EVM	exon	1244460	1244570	.	+	.	ID=evm.model.c13.128.exon11;Parent=evm.model.c13.128
c13	EVM	CDS	1244748	1244885	.	+	0	ID=cds.evm.model.c13.128;Parent=evm.model.c13.128
c13	EVM	exon	1244748	1244885	.	+	.	ID=evm.model.c13.128.exon12;Parent=evm.model.c13.128
c13	EVM	CDS	1245372	1245512	.	+	0	ID=cds.evm.model.c13.128;Parent=evm.model.c13.128
c13	EVM	exon	1245372	1245512	.	+	.	ID=evm.model.c13.128.exon13;Parent=evm.model.c13.128
c13	EVM	CDS	1245889	1245973	.	+	0	ID=cds.evm.model.c13.128;Parent=evm.model.c13.128
c13	EVM	exon	1245889	1245973	.	+	.	ID=evm.model.c13.128.exon14;Parent=evm.model.c13.128
c13	EVM	CDS	1246906	1247043	.	+	2	ID=cds.evm.model.c13.128;Parent=evm.model.c13.128
c13	EVM	exon	1246906	1247043	.	+	.	ID=evm.model.c13.128.exon15;Parent=evm.model.c13.128
c13	EVM	CDS	1247276	1247353	.	+	2	ID=cds.evm.model.c13.128;Parent=evm.model.c13.128
c13	EVM	exon	1247276	1247353	.	+	.	ID=evm.model.c13.128.exon16;Parent=evm.model.c13.128
c13	EVM	CDS	1247850	1247953	.	+	2	ID=cds.evm.model.c13.128;Parent=evm.model.c13.128
c13	EVM	exon	1247850	1247953	.	+	.	ID=evm.model.c13.128.exon17;Parent=evm.model.c13.128
c13	EVM	CDS	1248337	1248439	.	+	0	ID=cds.evm.model.c13.128;Parent=evm.model.c13.128
c13	EVM	exon	1248337	1248439	.	+	.	ID=evm.model.c13.128.exon18;Parent=evm.model.c13.128
c13	EVM	CDS	1248814	1248933	.	+	2	ID=cds.evm.model.c13.128;Parent=evm.model.c13.128
c13	EVM	exon	1248814	1248933	.	+	.	ID=evm.model.c13.128.exon19;Parent=evm.model.c13.128
c13	EVM	CDS	1249118	1249237	.	+	2	ID=cds.evm.model.c13.128;Parent=evm.model.c13.128
c13	EVM	exon	1249118	1249237	.	+	.	ID=evm.model.c13.128.exon20;Parent=evm.model.c13.128
c13	EVM	CDS	1249892	1249986	.	+	2	ID=cds.evm.model.c13.128;Parent=evm.model.c13.128
c13	EVM	exon	1249892	1249986	.	+	.	ID=evm.model.c13.128.exon21;Parent=evm.model.c13.128
c13	EVM	CDS	1250148	1250252	.	+	0	ID=cds.evm.model.c13.128;Parent=evm.model.c13.128
c13	EVM	exon	1250148	1250252	.	+	.	ID=evm.model.c13.128.exon22;Parent=evm.model.c13.128
c13	EVM	CDS	1251108	1251222	.	+	0	ID=cds.evm.model.c13.129;Parent=evm.model.c13.129
c13	EVM	exon	1251108	1251222	.	+	.	ID=evm.model.c13.129.exon1;Parent=evm.model.c13.129
c13	EVM	gene	1251108	1252260	.	+	.	ID=evm.TU.c13.129;Name=EVM%20prediction%20c13.129
c13	EVM	mRNA	1251108	1252260	.	+	.	ID=evm.model.c13.129;Parent=evm.TU.c13.129;Name=EVM%20prediction%20c13.129;em_target=27923.ML068323a-PA;em_score=318.0;em_evalue=5.83e-99;em_tcov=11.2;em_OGs=KOG4549@1|root,KOG4549@2759|Eukaryota,39WE6@33154|Opisthokonta,3BK9R@33208|Metazoa;em_COG_cat=O;em_desc=magnesium-dependent phosphatase 1;em_max_annot_lvl=33208|Metazoa;em_Preferred_name=MDP1;em_EC=3.1.3.48;em_KEGG_ko=ko:K17619;em_BRITE=ko00…
c13	EVM	CDS	1251335	1251520	.	+	2	ID=cds.evm.model.c13.129;Parent=evm.model.c13.129
c13	EVM	exon	1251335	1251520	.	+	.	ID=evm.model.c13.129.exon2;Parent=evm.model.c13.129
c13	EVM	CDS	1251883	1252021	.	+	2	ID=cds.evm.model.c13.129;Parent=evm.model.c13.129
c13	EVM	exon	1251883	1252021	.	+	.	ID=evm.model.c13.129.exon3;Parent=evm.model.c13.129
c13	EVM	CDS	1252173	1252260	.	+	1	ID=cds.evm.model.c13.129;Parent=evm.model.c13.129
c13	EVM	exon	1252173	1252260	.	+	.	ID=evm.model.c13.129.exon4;Parent=evm.model.c13.129
c13	EVM	CDS	1253313	1254935	.	+	0	ID=cds.evm.model.c13.130;Parent=evm.model.c13.130
c13	EVM	gene	1253313	1254935	.	+	.	ID=evm.TU.c13.130;Name=EVM%20prediction%20c13.130
c13	EVM	mRNA	1253313	1254935	.	+	.	ID=evm.model.c13.130;Parent=evm.TU.c13.130;Name=EVM%20prediction%20c13.130;em_target=27923.ML068323a-PA;em_score=889.0;em_evalue=1.72e-312;em_tcov=37.4;em_OGs=KOG4549@1|root,KOG4549@2759|Eukaryota,39WE6@33154|Opisthokonta,3BK9R@33208|Metazoa;em_COG_cat=O;em_desc=magnesium-dependent phosphatase 1;em_max_annot_lvl=33208|Metazoa;em_Preferred_name=MDP1;em_EC=3.1.3.48;em_KEGG_ko=ko:K17619;em_BRITE=ko0…
c13	EVM	exon	1253313	1254935	.	+	.	ID=evm.model.c13.130.exon1;Parent=evm.model.c13.130
c13	EVM	CDS	1260307	1261548	.	+	0	ID=cds.evm.model.c13.131;Parent=evm.model.c13.131
c13	EVM	gene	1260307	1261548	.	+	.	ID=evm.TU.c13.131;Name=EVM%20prediction%20c13.131
c13	EVM	mRNA	1260307	1261548	.	+	.	ID=evm.model.c13.131;Parent=evm.TU.c13.131;Name=EVM%20prediction%20c13.131
c13	EVM	exon	1260307	1261548	.	+	.	ID=evm.model.c13.131.exon1;Parent=evm.model.c13.131
c13	EVM	CDS	1263153	1264496	.	+	0	ID=cds.evm.model.c13.132;Parent=evm.model.c13.132
c13	EVM	gene	1263153	1264496	.	+	.	ID=evm.TU.c13.132;Name=EVM%20prediction%20c13.132
c13	EVM	mRNA	1263153	1264496	.	+	.	ID=evm.model.c13.132;Parent=evm.TU.c13.132;Name=EVM%20prediction%20c13.132;em_target=27923.ML068323a-PA;em_score=201.0;em_evalue=1.08e-53;em_tcov=24.9;em_OGs=KOG4549@1|root,KOG4549@2759|Eukaryota,39WE6@33154|Opisthokonta,3BK9R@33208|Metazoa;em_COG_cat=O;em_desc=magnesium-dependent phosphatase 1;em_max_annot_lvl=33208|Metazoa;em_Preferred_name=MDP1;em_EC=3.1.3.48;em_KEGG_ko=ko:K17619;em_BRITE=ko00…
c13	EVM	exon	1263153	1264496	.	+	.	ID=evm.model.c13.132.exon1;Parent=evm.model.c13.132
c13	EVM	CDS	1289770	1289871	.	+	0	ID=cds.evm.model.c13.133;Parent=evm.model.c13.133
c13	EVM	exon	1289770	1289871	.	+	.	ID=evm.model.c13.133.exon1;Parent=evm.model.c13.133
c13	EVM	gene	1289770	1303331	.	+	.	ID=evm.TU.c13.133;Name=EVM%20prediction%20c13.133
c13	EVM	mRNA	1289770	1303331	.	+	.	ID=evm.model.c13.133;Parent=evm.TU.c13.133;Name=EVM%20prediction%20c13.133;em_target=27923.ML068320a-PA;em_score=1756.0;em_evalue=0.0;em_tcov=100.0;em_OGs=KOG2939@1|root,KOG2939@2759|Eukaryota,38HPU@33154|Opisthokonta,3BD4W@33208|Metazoa;em_COG_cat=L;em_desc=Coiled-coil domain-containing protein 132;em_max_annot_lvl=33208|Metazoa;em_Preferred_name=;em_PFAMs=DUF2451,Vps54_N;em_GOs=GO:0000938,GO:00…
c13	EVM	CDS	1290051	1290161	.	+	0	ID=cds.evm.model.c13.133;Parent=evm.model.c13.133
c13	EVM	exon	1290051	1290161	.	+	.	ID=evm.model.c13.133.exon2;Parent=evm.model.c13.133
c13	EVM	CDS	1290336	1290410	.	+	0	ID=cds.evm.model.c13.133;Parent=evm.model.c13.133
c13	EVM	exon	1290336	1290410	.	+	.	ID=evm.model.c13.133.exon3;Parent=evm.model.c13.133
c13	EVM	CDS	1291637	1291761	.	+	0	ID=cds.evm.model.c13.133;Parent=evm.model.c13.133
c13	EVM	exon	1291637	1291761	.	+	.	ID=evm.model.c13.133.exon4;Parent=evm.model.c13.133
c13	EVM	CDS	1292149	1292250	.	+	1	ID=cds.evm.model.c13.133;Parent=evm.model.c13.133
c13	EVM	exon	1292149	1292250	.	+	.	ID=evm.model.c13.133.exon5;Parent=evm.model.c13.133
c13	EVM	CDS	1292457	1292592	.	+	1	ID=cds.evm.model.c13.133;Parent=evm.model.c13.133
c13	EVM	exon	1292457	1292592	.	+	.	ID=evm.model.c13.133.exon6;Parent=evm.model.c13.133
c13	EVM	CDS	1293594	1293723	.	+	0	ID=cds.evm.model.c13.133;Parent=evm.model.c13.133
c13	EVM	exon	1293594	1293723	.	+	.	ID=evm.model.c13.133.exon7;Parent=evm.model.c13.133
c13	EVM	CDS	1293918	1293999	.	+	2	ID=cds.evm.model.c13.133;Parent=evm.model.c13.133
c13	EVM	exon	1293918	1293999	.	+	.	ID=evm.model.c13.133.exon8;Parent=evm.model.c13.133
c13	EVM	CDS	1294248	1294360	.	+	1	ID=cds.evm.model.c13.133;Parent=evm.model.c13.133
c13	EVM	exon	1294248	1294360	.	+	.	ID=evm.model.c13.133.exon9;Parent=evm.model.c13.133
c13	EVM	CDS	1294810	1294930	.	+	2	ID=cds.evm.model.c13.133;Parent=evm.model.c13.133
c13	EVM	exon	1294810	1294930	.	+	.	ID=evm.model.c13.133.exon10;Parent=evm.model.c13.133
c13	EVM	CDS	1295222	1295336	.	+	1	ID=cds.evm.model.c13.133;Parent=evm.model.c13.133
c13	EVM	exon	1295222	1295336	.	+	.	ID=evm.model.c13.133.exon11;Parent=evm.model.c13.133
c13	EVM	CDS	1295662	1295772	.	+	0	ID=cds.evm.model.c13.133;Parent=evm.model.c13.133
c13	EVM	exon	1295662	1295772	.	+	.	ID=evm.model.c13.133.exon12;Parent=evm.model.c13.133
c13	EVM	CDS	1296217	1296335	.	+	0	ID=cds.evm.model.c13.133;Parent=evm.model.c13.133
c13	EVM	exon	1296217	1296335	.	+	.	ID=evm.model.c13.133.exon13;Parent=evm.model.c13.133
c13	EVM	CDS	1296478	1296577	.	+	1	ID=cds.evm.model.c13.133;Parent=evm.model.c13.133
c13	EVM	exon	1296478	1296577	.	+	.	ID=evm.model.c13.133.exon14;Parent=evm.model.c13.133
c13	EVM	CDS	1296852	1296926	.	+	0	ID=cds.evm.model.c13.133;Parent=evm.model.c13.133
c13	EVM	exon	1296852	1296926	.	+	.	ID=evm.model.c13.133.exon15;Parent=evm.model.c13.133
c13	EVM	CDS	1297187	1297281	.	+	0	ID=cds.evm.model.c13.133;Parent=evm.model.c13.133
c13	EVM	exon	1297187	1297281	.	+	.	ID=evm.model.c13.133.exon16;Parent=evm.model.c13.133
c13	EVM	CDS	1297551	1297697	.	+	1	ID=cds.evm.model.c13.133;Parent=evm.model.c13.133
c13	EVM	exon	1297551	1297697	.	+	.	ID=evm.model.c13.133.exon17;Parent=evm.model.c13.133
c13	EVM	CDS	1297946	1298066	.	+	1	ID=cds.evm.model.c13.133;Parent=evm.model.c13.133
c13	EVM	exon	1297946	1298066	.	+	.	ID=evm.model.c13.133.exon18;Parent=evm.model.c13.133
c13	EVM	CDS	1298389	1298529	.	+	0	ID=cds.evm.model.c13.133;Parent=evm.model.c13.133
c13	EVM	exon	1298389	1298529	.	+	.	ID=evm.model.c13.133.exon19;Parent=evm.model.c13.133
c13	EVM	CDS	1298722	1298880	.	+	0	ID=cds.evm.model.c13.133;Parent=evm.model.c13.133
c13	EVM	exon	1298722	1298880	.	+	.	ID=evm.model.c13.133.exon20;Parent=evm.model.c13.133
c13	EVM	CDS	1299188	1299250	.	+	0	ID=cds.evm.model.c13.133;Parent=evm.model.c13.133
c13	EVM	exon	1299188	1299250	.	+	.	ID=evm.model.c13.133.exon21;Parent=evm.model.c13.133
c13	EVM	CDS	1299510	1299600	.	+	0	ID=cds.evm.model.c13.133;Parent=evm.model.c13.133
c13	EVM	exon	1299510	1299600	.	+	.	ID=evm.model.c13.133.exon22;Parent=evm.model.c13.133
c13	EVM	CDS	1302135	1302259	.	+	2	ID=cds.evm.model.c13.133;Parent=evm.model.c13.133
c13	EVM	exon	1302135	1302259	.	+	.	ID=evm.model.c13.133.exon23;Parent=evm.model.c13.133
c13	EVM	CDS	1303179	1303331	.	+	0	ID=cds.evm.model.c13.133;Parent=evm.model.c13.133
c13	EVM	exon	1303179	1303331	.	+	.	ID=evm.model.c13.133.exon24;Parent=evm.model.c13.133
c13	EVM	CDS	1311004	1311107	.	+	0	ID=cds.evm.model.c13.134;Parent=evm.model.c13.134
c13	EVM	exon	1311004	1311107	.	+	.	ID=evm.model.c13.134.exon1;Parent=evm.model.c13.134
c13	EVM	gene	1311004	1318141	.	+	.	ID=evm.TU.c13.134;Name=EVM%20prediction%20c13.134
c13	EVM	mRNA	1311004	1318141	.	+	.	ID=evm.model.c13.134;Parent=evm.TU.c13.134;Name=EVM%20prediction%20c13.134;em_target=27923.ML068319a-PA;em_score=634.0;em_evalue=5.3e-230;em_tcov=87.6;em_OGs=KOG0443@1|root,KOG0443@2759|Eukaryota,39W59@33154|Opisthokonta,3BP9T@33208|Metazoa;em_COG_cat=Z;em_desc=Gelsolin homology domain;em_max_annot_lvl=33208|Metazoa;em_PFAMs=Gelsolin;em_Preferred_name=
c13	EVM	CDS	1312308	1312449	.	+	1	ID=cds.evm.model.c13.134;Parent=evm.model.c13.134
c13	EVM	exon	1312308	1312449	.	+	.	ID=evm.model.c13.134.exon2;Parent=evm.model.c13.134
c13	EVM	CDS	1314472	1314604	.	+	0	ID=cds.evm.model.c13.134;Parent=evm.model.c13.134
c13	EVM	exon	1314472	1314604	.	+	.	ID=evm.model.c13.134.exon3;Parent=evm.model.c13.134
c13	EVM	CDS	1315281	1315298	.	+	2	ID=cds.evm.model.c13.134;Parent=evm.model.c13.134
c13	EVM	exon	1315281	1315298	.	+	.	ID=evm.model.c13.134.exon4;Parent=evm.model.c13.134
c13	EVM	CDS	1316117	1316224	.	+	2	ID=cds.evm.model.c13.134;Parent=evm.model.c13.134
c13	EVM	exon	1316117	1316224	.	+	.	ID=evm.model.c13.134.exon5;Parent=evm.model.c13.134
c13	EVM	CDS	1316760	1316887	.	+	2	ID=cds.evm.model.c13.134;Parent=evm.model.c13.134
c13	EVM	exon	1316760	1316887	.	+	.	ID=evm.model.c13.134.exon6;Parent=evm.model.c13.134
c13	EVM	CDS	1317031	1317096	.	+	0	ID=cds.evm.model.c13.134;Parent=evm.model.c13.134
c13	EVM	exon	1317031	1317096	.	+	.	ID=evm.model.c13.134.exon7;Parent=evm.model.c13.134
c13	EVM	CDS	1317374	1317497	.	+	0	ID=cds.evm.model.c13.134;Parent=evm.model.c13.134
c13	EVM	exon	1317374	1317497	.	+	.	ID=evm.model.c13.134.exon8;Parent=evm.model.c13.134
c13	EVM	CDS	1318008	1318141	.	+	2	ID=cds.evm.model.c13.134;Parent=evm.model.c13.134
c13	EVM	exon	1318008	1318141	.	+	.	ID=evm.model.c13.134.exon9;Parent=evm.model.c13.134
c13	EVM	CDS	1320057	1320080	.	+	0	ID=cds.evm.model.c13.135;Parent=evm.model.c13.135
c13	EVM	exon	1320057	1320080	.	+	.	ID=evm.model.c13.135.exon1;Parent=evm.model.c13.135
c13	EVM	gene	1320057	1340540	.	+	.	ID=evm.TU.c13.135;Name=EVM%20prediction%20c13.135
c13	EVM	mRNA	1320057	1340540	.	+	.	ID=evm.model.c13.135;Parent=evm.TU.c13.135;Name=EVM%20prediction%20c13.135
c13	EVM	CDS	1320367	1321124	.	+	0	ID=cds.evm.model.c13.135;Parent=evm.model.c13.135
c13	EVM	exon	1320367	1321124	.	+	.	ID=evm.model.c13.135.exon2;Parent=evm.model.c13.135
c13	EVM	CDS	1321647	1321780	.	+	1	ID=cds.evm.model.c13.135;Parent=evm.model.c13.135
c13	EVM	exon	1321647	1321780	.	+	.	ID=evm.model.c13.135.exon3;Parent=evm.model.c13.135
c13	EVM	CDS	1322079	1322245	.	+	2	ID=cds.evm.model.c13.135;Parent=evm.model.c13.135
c13	EVM	exon	1322079	1322245	.	+	.	ID=evm.model.c13.135.exon4;Parent=evm.model.c13.135
c13	EVM	CDS	1322767	1322848	.	+	0	ID=cds.evm.model.c13.135;Parent=evm.model.c13.135
c13	EVM	exon	1322767	1322848	.	+	.	ID=evm.model.c13.135.exon5;Parent=evm.model.c13.135
c13	EVM	CDS	1323035	1323141	.	+	2	ID=cds.evm.model.c13.135;Parent=evm.model.c13.135
c13	EVM	exon	1323035	1323141	.	+	.	ID=evm.model.c13.135.exon6;Parent=evm.model.c13.135
c13	EVM	CDS	1339017	1339181	.	+	0	ID=cds.evm.model.c13.135;Parent=evm.model.c13.135
c13	EVM	exon	1339017	1339181	.	+	.	ID=evm.model.c13.135.exon7;Parent=evm.model.c13.135
c13	EVM	CDS	1339963	1340058	.	+	0	ID=cds.evm.model.c13.135;Parent=evm.model.c13.135
c13	EVM	exon	1339963	1340058	.	+	.	ID=evm.model.c13.135.exon8;Parent=evm.model.c13.135
c13	EVM	CDS	1340307	1340540	.	+	0	ID=cds.evm.model.c13.135;Parent=evm.model.c13.135
c13	EVM	exon	1340307	1340540	.	+	.	ID=evm.model.c13.135.exon9;Parent=evm.model.c13.135
c13	EVM	CDS	1341667	1341809	.	-	2	ID=cds.evm.model.c13.136;Parent=evm.model.c13.136
c13	EVM	exon	1341667	1341809	.	-	.	ID=evm.model.c13.136.exon16;Parent=evm.model.c13.136
c13	EVM	gene	1341667	1350826	.	-	.	ID=evm.TU.c13.136;Name=EVM%20prediction%20c13.136
c13	EVM	mRNA	1341667	1350826	.	-	.	ID=evm.model.c13.136;Parent=evm.TU.c13.136;Name=EVM%20prediction%20c13.136;em_target=27923.ML068315a-PA;em_score=1109.0;em_evalue=0.0;em_tcov=99.5;em_OGs=COG2233@1|root,KOG1292@2759|Eukaryota,39CFN@33154|Opisthokonta,3BCH2@33208|Metazoa;em_COG_cat=F;em_desc=sodium-dependent L-ascorbate transmembrane transporter activity;em_max_annot_lvl=33208|Metazoa;em_Preferred_name=SLC23A2;em_KEGG_ko=ko:K14611…
c13	EVM	CDS	1342272	1342401	.	-	0	ID=cds.evm.model.c13.136;Parent=evm.model.c13.136
c13	EVM	exon	1342272	1342401	.	-	.	ID=evm.model.c13.136.exon15;Parent=evm.model.c13.136
c13	EVM	CDS	1342691	1342789	.	-	0	ID=cds.evm.model.c13.136;Parent=evm.model.c13.136
c13	EVM	exon	1342691	1342789	.	-	.	ID=evm.model.c13.136.exon14;Parent=evm.model.c13.136
c13	EVM	CDS	1343093	1343257	.	-	0	ID=cds.evm.model.c13.136;Parent=evm.model.c13.136
c13	EVM	exon	1343093	1343257	.	-	.	ID=evm.model.c13.136.exon13;Parent=evm.model.c13.136
c13	EVM	CDS	1343515	1343635	.	-	1	ID=cds.evm.model.c13.136;Parent=evm.model.c13.136
c13	EVM	exon	1343515	1343635	.	-	.	ID=evm.model.c13.136.exon12;Parent=evm.model.c13.136
c13	EVM	CDS	1343750	1343882	.	-	2	ID=cds.evm.model.c13.136;Parent=evm.model.c13.136
c13	EVM	exon	1343750	1343882	.	-	.	ID=evm.model.c13.136.exon11;Parent=evm.model.c13.136
c13	EVM	CDS	1344344	1344485	.	-	0	ID=cds.evm.model.c13.136;Parent=evm.model.c13.136
c13	EVM	exon	1344344	1344485	.	-	.	ID=evm.model.c13.136.exon10;Parent=evm.model.c13.136
c13	EVM	CDS	1344692	1344739	.	-	0	ID=cds.evm.model.c13.136;Parent=evm.model.c13.136
c13	EVM	exon	1344692	1344739	.	-	.	ID=evm.model.c13.136.exon9;Parent=evm.model.c13.136
c13	EVM	CDS	1345317	1345401	.	-	1	ID=cds.evm.model.c13.136;Parent=evm.model.c13.136
c13	EVM	exon	1345317	1345401	.	-	.	ID=evm.model.c13.136.exon8;Parent=evm.model.c13.136
c13	EVM	CDS	1345790	1345935	.	-	0	ID=cds.evm.model.c13.136;Parent=evm.model.c13.136
c13	EVM	exon	1345790	1345935	.	-	.	ID=evm.model.c13.136.exon7;Parent=evm.model.c13.136
c13	EVM	CDS	1346213	1346298	.	-	2	ID=cds.evm.model.c13.136;Parent=evm.model.c13.136
c13	EVM	exon	1346213	1346298	.	-	.	ID=evm.model.c13.136.exon6;Parent=evm.model.c13.136
c13	EVM	CDS	1346609	1346732	.	-	0	ID=cds.evm.model.c13.136;Parent=evm.model.c13.136
[truncated: 273,311+ more rows]

## Sheet: Supp_Table_2
Supplementary Table 2: genes containing SRCR, NACHT, C-Type Lectin, TIR2 domains and their position in the identified chromosomes
Protein_Domain	ID gene	Chromosome	Start_position	End_position
SRCRS	evm.model.c13.871	13	11902050	11924996
SRCRS	evm.model.c13.875	13	11991590	12010495
SRCRS	evm.model.c7.38	7	609196	609651
SRCRS	evm.model.c7.187	7	2753813	2775437
SRCRS	evm.model.c7.664	7	9097637	9100055
SRCRS	evm.model.c12.219	12	3657650	3675172
SRCRS	evm.model.c12.226	12	3707986	3764580
SRCRS	evm.model.c12.474	12	7294151	7415052
SRCRS	evm.model.c12.649	12	9435481	9443484
SRCRS	evm.model.c5.822	5	10397845	10399545
SRCRS	evm.model.c3.1282	3	15219604	15234485
SRCRS	evm.model.c3.1351	3	16114115	16142307
SRCRS	evm.model.c3.1471	3	17331358	17334827
SRCRS	evm.model.c11.578	11	7830391	7832445
SRCRS	evm.model.c6.337	6	4207208	4223784
SRCRS	evm.model.c6.390	6	4919257	4935527
SRCRS	evm.model.c10.47	10	1111632	1113396
SRCRS	evm.model.c8.480	8	6194594	6248107
SRCRS	evm.model.c11.579	11	7849873	7898562
SRCRS	evm.model.c11.232	11	2987883	2999143
SRCRS	evm.model.c11.83	11	11183953	11191351
SRCRS	evm.model.c9.272	9	4644726	4645625
SRCRS	evm.model.c9.97	9	13839877	13840234
SRCRS	evm.model.c9.178	9	3440259	3471078
SRCRS	evm.model.c9.273	9	4648582	4649469
SRCRS	evm.model.c11.206	11	2798712	2804971
SRCRS	evm.model.c12.426	12	6637389	6704705
SRCRS	evm.model.c8.496	8	6443832	6467041
SRCRS	evm.model.c3.1066	3	12884572	12903713
SRCRS	evm.model.c12.605	12	8874385	8880396
SRCRS	evm.model.c6.489	6	6368324	6376778
SRCRS	evm.model.c10.728	10	10948595	10967290
SRCRS	evm.model.c7.1061	7	14082239	14087550
SRCRS	evm.model.c10.62	10	1375409	1378652
SRCRS	evm.model.c3.906	3	11296776	11313754
SRCRS	evm.model.c9.469	9	7278547	7292888
SRCRS	evm.model.c8.179	8	2415980	2419597
SRCRS	evm.model.c7.420	7	5976789	5985267
SRCRS	evm.model.c7.283	7	4033749	4036425
SRCRS	evm.model.c5.1369	5	16352730	16354524
SRCRS	evm.model.c9.488	9	7627097	7645416
SRCRS	evm.model.c10.751	10	11161089	11163786
SRCRS	evm.model.c8.316	8	4073201	4109615
SRCRS	evm.model.c7.301	7	4291171	4314129
SRCRS	evm.model.c3.504	3	6415333	6425695
SRCRS	evm.model.c5.365	5	5127666	5167460
SRCRS	evm.model.c9.959	9	13604918	13682771
SRCRS	evm.model.c13.568	13	7697632	7705104
SRCRS	evm.model.c10.781	10	11549862	11558190
SRCRS	evm.model.c5.552	5	7252230	7256247
SRCRS	evm.model.c5.153	5	18406971	18409053
SRCRS	evm.model.c10.418	10	6681040	6683455
SRCRS	evm.model.c3.503	3	6394134	6414095
SRCRS	evm.model.c9.208	9	3784743	3806050
SRCRS	evm.model.c6.445	6	5682603	5688337
Lectin-C type	evm.model.c7.918	7	12185889	12191846
Lectin-C type	evm.model.c9.760	9	11181307	11190312
Lectin-C type	evm.model.c12.457	12	7083877	7084896
Lectin-C type	evm.model.c12.458	12	7087955	7088977
Lectin-C type	evm.model.c12.459	12	7091897	7093301
Lectin-C type	evm.model.c12.804	12	11582237	11583487
Lectin-C type	evm.model.c11.261	11	3525861	3526793
Lectin-C type	evm.model.c4.62	4	929663	930415
Lectin-C type	evm.model.c1.650	1	7971649	7972791
Lectin-C type	evm.model.c1.1057	1	12751863	12753023
Lectin-C type	evm.model.c1.1058	1	12760302	12761462
Lectin-C type	evm.model.c1.1078	1	13016433	13017593
Lectin-C type	evm.model.c1.1080	1	13029185	13030345
Lectin-C type	evm.model.c9.1119	9	15637719	15638615
Lectin-C type	evm.model.c10.535	10	8511742	8532699
Lectin-C type	evm.model.c2.773	2	8851155	8852009
Lectin-C type	evm.model.c10.545	10	8623322	8637764
Lectin-C type	evm.model.c10.418	10	6681040	6683455
Lectin-C type	evm.model.c1.831	1	10101265	10109999
Lectin-C type	evm.model.c1.832	1	10119229	10121484
Lectin-C type	evm.model.c10.648	10	9879092	9886740
Lectin-C type	evm.model.c9.784	9	11420474	11437771
Lectin-C type	evm.model.c2.772	2	8797422	8850456
Lectin-C type	evm.model.c1.1087	1	13136616	13138551
Lectin-C type	evm.model.c1.2041	1	23750439	23782233
Lectin-C type	evm.model.c1.798	1	9547126	9549872
Lectin-C type	evm.model.c10.409	10	6512739	6596009
Lectin-C type	evm.model.c2.1291	2	14812063	14829064
Lectin-C type	evm.model.c5.446	5	5981606	5991781
Lectin-C type	evm.model.c4.92	4	1254926	1261530
Lectin-C type	evm.model.c3.1403	3	16638057	16643747
Lectin-C type	evm.model.c5.462	5	6124846	6142761
Lectin-C type	evm.model.c1.1067	1	12873835	12875770
Lectin-C type	evm.model.c1.1019	1	12296416	12303624
Lectin-C type	evm.model.c1.937	1	11575399	11576481
Lectin-C type	evm.model.c10.392	10	6241394	6272577
Lectin-C type	evm.model.c13.688	13	9542784	9543803
Lectin-C type	evm.model.c10.225	10	3622244	3623596
Lectin-C type	evm.model.c2.774	2	8869039	8878667
Lectin-C type	evm.model.c4.665	4	9258517	9372473
Lectin-C type	evm.model.c2.339	2	4133682	4136498
Lectin-C type	evm.model.c13.467	13	6193677	6196714
NACHT	evm.model.c12.473	12	7283220	7293531
NACHT	evm.model.c9.658	9	9834337	9877618
NACHT	evm.model.c1.1675	1	19760740	19767072
NACHT	evm.model.c6.1062	6	13244007	13248545
NACHT	evm.model.c3.71	3	1105240	1135001
NACHT	evm.model.c1.465	1	6038727	6041713
NACHT	evm.model.c8.404	8	5449494	5451906
NACHT	evm.model.c3.60	3	871795	977678
NACHT	evm.model.c4.266	4	4023283	4024513
NACHT	evm.model.c1.74	1	1356179	1370959
NACHT	evm.model.c7.173	7	2478616	2528822
NACHT	evm.model.c4.783	4	11139103	11170981
NACHT	evm.model.c1.440	1	5762459	5764342
NACHT	evm.model.c2.1393	2	16000391	16012112
NACHT	evm.model.c3.178	3	2397872	2407096
NACHT	evm.model.c6.1063	6	13249329	13253531
NACHT	evm.model.c7.484	7	6892504	6913957
NACHT	evm.model.c6.101	6	1384493	1388052
NACHT	evm.model.c5.1196	5	14327151	14329854
NACHT	evm.model.c5.526	5	6832081	6838839
NACHT	evm.model.c6.156	6	1995266	1997619
NACHT	evm.model.c7.512	7	7259593	7279153
NACHT	evm.model.c10.208	10	3433871	3446856
NACHT	evm.model.c7.310	7	4372948	4384943
NACHT	evm.model.c7.487	7	6927190	6930152
NACHT	evm.model.c11.146	11	1806234	1827234
NACHT	evm.model.c10.512	10	8088517	8090996
NACHT	evm.model.c3.63	3	987266	1011727
NACHT	evm.model.c5.1340	5	16018490	16030648
NACHT	evm.model.c12.670	12	9749866	9767992
NACHT	evm.model.c7.863	7	11454006	11459807
NACHT	evm.model.c13.645	13	8792123	8806966
NACHT	evm.model.c8.491	8	6401343	6428361
NACHT	evm.model.c12.356	12	5630601	5737412
NACHT	evm.model.c6.369	6	4579740	4649980
NACHT	evm.model.c2.254	2	2814305	2816269
NACHT	evm.model.c6.70	6	1056724	1082308
NACHT	evm.model.c2.924	2	10564428	10566551
TIR2	evm.model.c8.105	8	1456106	1477757
TIR2	evm.model.c13.767	13	10719371	10732468
TIR2	evm.model.c3.791	3	9814280	9835410
TIR2	evm.model.c9.153	9	3086325	3098212
TIR2	evm.model.c13.321	13	4063863	4066989
TIR2	evm.model.c3.834	3	10274998	10337950
TIR2	evm.model.c13.400	13	5225306	5252818
TIR2	evm.model.c9.942	9	13453724	13455286
TIR2	evm.model.c6.1114	6	14038664	14040380
TIR2	evm.model.c9.533	9	8143669	8145912
TIR2	evm.model.c9.507	9	7920152	7922395
TIR2	evm.model.c13.322	13	4067715	4068686
TIR2	evm.model.c5.545	5	7173656	7175270
TIR2	evm.model.c9.96	9	2186706	2196723
TIR2	evm.model.c10.83	10	1648170	1655051

## Sheet: Supp_Table_3
Supplementary Table 3: genes containing the SRCR, NACHT, C-type Lectin and TIR2 domains and their expression levels in the different experimental conditions. CO:control condition during first challenge with pathogen, VB: first challenge with Vibrio coralliilyticus, COCO: control condition during re-exposure with V. coralliilyticus, VBVB: re-exposure with V. coralliilyticus
Protein_Domain	ID gene	CO_ML1	CO_ML2	CO_ML3	CO_ML4	CO_ML5	CO_ML6	VB_ML1	VB_ML2	VB_ML3	VB_ML4	VB_ML5	VB_ML6	VB_ML7	VB_ML8	VB_ML9	VB_ML10	VB_ML11	COCO_ML1	COCO_ML2	COCO_ML3	COCO_ML4	COCO_ML5	VBVB_ML1	VBVB_ML2	VBVB_ML3	VBVB_ML4	VBVB_ML5	VBVB_ML6	VBVB_ML7	VBVB_ML8	VBVB_ML9	VBVB_ML10	VBVB_ML11
SRCRS	evm.model.c13.871	0	0	2.72	5.442	2.594	0	4.298	5.417	3.809	0	2.664	2.644	12.448	1.249	4.047	2.921	2.553	0	2.824	4	1.256	4.577	4.057	0	4.412	2.595	1.149	11.329	4.361	11.294	5.87	2.724	0
SRCRS	evm.model.c13.875	22	98	88.28	58.558	55.406	20	51.702	95.583	69.191	44	57.336	60.356	172.552	99.751	103.953	32.079	92.447	21	79.176	119	34.744	24.423	91.943	74	43.588	60.405	40.851	109.671	113.639	85.706	132.13	76.276	52
SRCRS	evm.model.c7.38	7	16	13	7	12	11	32	3	22	7	6	47	24	74	9	24	33	14	24	9	4	42	4	29	43	35	2	1	15	6	29	7	6
SRCRS	evm.model.c7.187	336	677	1100	369	678	228	1441	1027	1422	1045	1220	1082	992	2332	1515	752	987	403	1862	1066	432	1114	510	925	936	886	128	826	1097	818	755	499	391
SRCRS	evm.model.c7.664	6	83	60	82	24	2	42	7	20	47	12	23	94	70	102	22	153	5	27	28	40	158	314	122	81	108	40	126	266	187	63	103	128
SRCRS	evm.model.c12.219	0	0	0	0	32.193	10	0	0	431.499	1.03	0	0	1.037	64.908	0	17	0	13.099	0	0	11.305	0	0	48.43	1.068	2.156	14	1.024	0	1.066	71.063	18.906	17.287
SRCRS	evm.model.c12.226	3.361	4.06	13.897	2.656	90.29	17.759	7.817	5.699	503.305	2.936	0	1.279	12.326	160.343	3.138	21.595	10.829	37.834	10.353	11.121	20.864	0	27.099	129.023	6.166	10.426	24.931	7.488	7.155	18.297	173.996	18.34	55.298
SRCRS	evm.model.c12.474	17	27	24	24	170	26	104	45	59	20	35	92	76	246	39	135	70	12	302	21	1	82	29	80	105	52	5	42	57	44	124	19	5
SRCRS	evm.model.c12.649	191	1000	1350	612	625	339	1191	973	898	1180	958	713	1212	1638	1161	640	1118	688	2171	1242	549	1591	1011	1183	948	1416	232	1653	1351	909	441	537	405
SRCRS	evm.model.c5.822	0	535.043	112.368	1119.17	425.789	697.783	394.068	495.533	311	0	180	829.61	0	1.5	386.614	1187.29	1252.72	1029.32	605.292	928.378	0	3077.49	523.4	485.116	803.148	192.525	215	458.491	290.447	87	2	19	1
SRCRS	evm.model.c3.1282	224.981	423.766	712.826	130.877	372.347	346.006	481.332	526.817	999.504	746.59	1010.97	606.333	533.594	446.886	946.154	118.897	591.078	338.309	625.348	826.586	376.401	1049.08	236.496	396.268	140.8	873	115.355	762.813	436.072	462.278	575.534	347.557	250.077
SRCRS	evm.model.c3.1351	102.019	185.234	360.174	239.123	224.653	200.994	413.668	195.183	465.496	255.41	144.034	133.667	296.406	175.114	366.846	248.103	217.922	105.691	469.652	459.414	166.599	425.92	443.504	336.732	296.2	0	127.645	235.187	600.928	444.722	101.466	224.443	121.923
SRCRS	evm.model.c3.1471	16	77	106	57	83	99	127	48	44	77	111	38	53	132	108	65	50	61	112	83	35	74	85	97	57	101	1	95	115	127	58	80	62
SRCRS	evm.model.c11.578	1038.82	1615.66	3366.37	1144.39	1467.74	2004.51	2286.29	1463.75	1603.63	2273.4	2645.76	1556.9	1898.91	3579.15	2496.58	1426.31	1867.43	1650.15	3730.31	2421.21	1321.64	2475.03	2277.55	2107.41	1461.33	2823.84	474.916	2194.33	3410.62	2283.93	1290.95	1985.13	1693.69
SRCRS	evm.model.c6.337	1120.05	658.073	3454.39	3207.76	3312.79	1088.38	2891.99	1031.82	1480.96	1562.09	2104.92	469.313	2603.43	2722.24	4232.89	2031.84	2158.12	2664.08	7349.37	930.994	877.994	5097.69	2747.23	2254.18	4454.65	2020.71	1335.36	5361.23	6710.92	3425.61	3820.44	3266.72	2062.64
SRCRS	evm.model.c6.390	252.955	4335.93	3367.61	1363.24	1556.21	931.624	1353.01	2331.18	5172.04	2872.91	2477.08	2909.69	3220.57	4898.76	1841.11	2499.16	2387.88	971.923	1543.63	5646.01	2709.01	2865.31	5364.77	4211.82	1276.35	1468.29	450.645	2553.77	2197.08	6094.39	676.558	2283.28	1511.36
SRCRS	evm.model.c10.47	29	263	302	58	31	28	346	36	226	70	90	185	198	294	52	129	187	58	92	222	293	607	180	312	656	442	57	263	303	297	286	181	93
SRCRS	evm.model.c8.480	204	765	903	1045	893	378	648	383	933	610	575	704	854	1470	1193	374	589	388	972	1006	335	759	999	1008	673	917	239	1387	1317	2271	787	785	541
SRCRS	evm.model.c11.579	283.631	566.418	779.672	481.38	594.516	710.606	1061.83	358.274	604.584	762.99	821.263	475.804	502.799	575.458	793.221	403.692	501.26	612.563	831.902	712.083	480.289	1193.14	777.283	624.405	490.461	696.978	200.603	719.63	1126.58	928.487	325.402	645.758	536.266
SRCRS	evm.model.c11.232	3920.18	1203.16	348.119	1220.62	2272.46	1308.99	600.553	585.156	2789.6	1271.26	4319.23	4909.93	576.974	1864.74	2002.81	577.576	960.49	347.015	3015.07	589.711	606.175	628.608	3185.1	49.384	884.945	1767.99	791.562	597.144	2155.09	371.505	326.023	354.992	170.854
SRCRS	evm.model.c11.83	142	282	588	214	260	186	490	445	547	297	373	178	727	760	420	201	323	358	804	597	154	444	783	311	411	175	108	679	719	808	740	538	311
SRCRS	evm.model.c9.272	4	0	5	2	0	2	3	5	3	9	15	3	5	3	32	10	3	6	6	17	6	9	13	10	0	7	3	7	8	7	0	2	0
SRCRS	evm.model.c9.97	22437	26198	36169	39083	54079	24549	25969	24290	50222	17713	29188	30760	36739	71006	48309	24144	44003	22158	44655	29013	16253	40084	45813	41032	44176	34882	11210	35590	57187	62044	28247	29913	22710
SRCRS	evm.model.c9.178	0	0	0	3	0	1.335	0	1	0	0	0	0	0	0	0	0	0	0	0	5.48	1.616	0	0	0	0	0	0	3.38	2.549	0	0	0	0
SRCRS	evm.model.c9.273	0	7	12	35	15	13	6	21	17	19	37	15	3	11	73	21	24	17	31	121	17	23	67	24	5	67	7	42	20	75	6	3	9
SRCRS	evm.model.c11.206	3276	5356	12286	3648	4629	3263	6151	5468	14049	5737	9733	5854	6974	14431	13662	5314	6963	9686	12528	14968	8815	12153	6338	5464	3382	6580	1150	11642	15196	12409	7408	5465	6784
SRCRS	evm.model.c12.426	135	268	398	245	367	50	205	107	494	144	371	264	391	409	523	169	294	234	379	501	188	795	650	285	299	201	85	247	443	512	109	195	253
SRCRS	evm.model.c8.496	68	252	1412	253	74	82	1078	111	544	1056	910	1148	1098	1859	913	346	1203	291	406	394	133	1111	647	393	211	990	74	629	838	646	127	166	107
SRCRS	evm.model.c3.1066	4948	12095	13055	6327	7881	2064	8680	1581	10277	11672	11097	13677	28217	34495	12676	5400	17209	7511	14207	12358	3241	9665	6132	21132	12814	17270	3207	6301	7597	17855	10623	7957	6649
SRCRS	evm.model.c12.605	3	69	4	15	1	5	2	3	63	18	1	1	4	3	1	31	0	3	35	5	2	6	4	0	0	0	0	6	2	2	4	1	2
SRCRS	evm.model.c6.489	4350	19952	37417	6005	12770	12703	9419	9297	33124	7071	10188	9568	26875	23981	15584	3956	8920	20504	17458	32351	5954	17064	24556	22839	20815	11420	1881	34954	43643	43754	23131	22833	17662
SRCRS	evm.model.c10.728	2	31	18	13	7	8	12	114	6	26	71	16	39	102	11	3	28	24	51	22	4	14	13	12	28	8	3	9	55	9	3	25	13
SRCRS	evm.model.c7.1061	3	17	16	19	8	7	21	6	19	8	29	34	42	49	23	17	30	8	34	23	8	30	27	33	32	35	6	15	42	53	25	21	11
SRCRS	evm.model.c10.62	748	2631	5850	2524	1906	874	2924	1893	4464	3479	3264	2300	5096	4351	3286	987	2463	2746	5734	3737	1547	3347	3661	3361	1751	3124	646	3991	3735	4071	1847	2290	2063
SRCRS	evm.model.c3.906	151	218	271	287	325	67	279	18	323	265	134	417	1199	484	688	92	693	152	348	276	53	253	497	1148	846	485	71	222	495	1089	497	420	356
SRCRS	evm.model.c9.469	21.884	312.962	170.108	196.938	315.85	174.963	493.877	164	324.818	307.663	318.115	328.49	422.214	353.229	373.743	392.489	334.013	262.876	275.563	391.645	102.568	324.151	472.802	389.783	302.41	363.152	115.947	459.979	344.945	603.505	138.194	155.694	129.484
SRCRS	evm.model.c8.179	746.923	1983.66	3303.52	996.643	643.362	2334.85	2132.49	323.472	3897.37	2303.03	1547.75	3976.48	1447.42	4966.32	1161.75	694.377	5547.99	1116.85	1823.13	2753.42	839.696	6157.6	316.733	2290.96	3850.1	3368.18	71.766	316.48	2808.69	894.853	3692.55	1204.42	789.202
SRCRS	evm.model.c7.420	2	0	0	8	0	0.5	7	0	12	0	0	4	0	16	8	1	7	0	0	0	3	0	8	3	10	7	0	11	12	11	14	5	9
SRCRS	evm.model.c7.283	0	0	0	0	2	0	3	4	0	0	0	6	1	9	2	7	1	0	19	0	0	2	1	8	2	1	0	0	1	1	8	0	0
SRCRS	evm.model.c5.1369	4467	8212	16707	5039	4486	8529	8277	1711	17062	9216	6962	16506	5902	17619	5619	2413	18672	4273	8862	13830	4767	25604	1621	9490	12410	15220	187	1178	10927	3396	13941	4888	3020
SRCRS	evm.model.c9.488	99.116	7.038	285.989	29.071	14.15	56.235	107.159	24.146	56.329	108.756	157.975	66.53	51.894	38.808	438.47	62.776	63.179	16.124	72.454	25.358	28.432	70.913	50.205	198.161	25.655	77.884	26.053	60.021	467.21	80.534	29.838	81.269	51.54
SRCRS	evm.model.c10.751	398	1501	2862	1717	1460	910	1524	1002	2113	1306	1393	1349	2910	2985	1966	755	1842	1285	3232	2054	930	1997	2128	1977	1550	1700	512	1862	2278	2689	1452	1640	1100
SRCRS	evm.model.c8.316	1149.95	3608.32	4724.78	2.861	3791.86	1232.87	5061.47	1689.23	4406.01	2.852	4816.66	2033.76	5074.14	9000.81	3478.73	3214.6	3567.93	2001.63	5742.17	12391.1	1432.9	8.613	2910.81	78.867	6042.59	0	847.737	3209.89	2854.61	12160.5	2269.38	5157.23	1980.31
SRCRS	evm.model.c7.301	25	110	371	134	112	47	95	68	136	376	150	309	303	247	432	278	620	18	136	121	69	157	331	706	127	340	21	347	151	490	90	77	36
SRCRS	evm.model.c3.504	502	767.603	996.603	759.602	995.551	420	1020.54	671.642	1140.57	613	1022	536	1000.59	1601	1296	730	952.409	508	1213	817	400	1298.67	1529	1415	1186.46	1002	414	1574.27	1630.54	1640.08	908	1195.61	480
SRCRS	evm.model.c5.365	755.049	7846.68	13716.2	5599.14	5198.14	2396.13	6541.53	6206.77	16943	9900.15	5219.34	8782.24	16024.9	11347.2	12793.3	1713.4	7046.07	7185.37	10589.8	5996.89	4834.1	11932.4	9807.19	17179.1	4785.41	15408	2487.26	11174.1	10250.4	10319.5	8195.62	6477.77	6569.69
SRCRS	evm.model.c9.959	120	1257	1334	1086.7	2037	58	2279	3729	15203	6842	3741	2162	7381	5103	4816.99	290	5039	699	208	1877	531	1147	822	1190	409	832	22	1576	1086	846	305	511	1612
SRCRS	evm.model.c13.568	998.301	1736.27	2598.67	2215.6	1941.86	4633.41	2678.49	2541.99	3462.59	1344.89	2399.63	3048	1873.85	1719.54	4206.34	1076.94	1886.29	2506.9	3426.1	2925.12	1454.36	2911.89	1945.99	2136.97	1640.36	2602.8	966.921	2452.15	3070.3	2119.66	1103.81	1355.46	892.8
SRCRS	evm.model.c10.781	40	72	154	47	56	30	119	90	299	101	118	112	401	273	167	95	215	49	150	60	35	176	289	177	189	107	61	199	340	329	210	106	57
SRCRS	evm.model.c5.552	14.899	49	58.314	106.54	35.855	17	89.747	27.744	90.36	28.317	70.781	104.68	151.259	152.052	137.613	55.332	92.916	26.728	58.804	72.276	24.655	60.217	175.467	194.318	125.228	62.951	5.295	63.416	63.979	198.479	134.126	51.361	34.862
SRCRS	evm.model.c5.153	106	391	320	330	358	55	435	177	399	261	400	184	763	775	481	313	329	139	366	427	146	387	719	808	871	354	211	583	929	1252	487	418	259
SRCRS	evm.model.c10.418	435	6	49	338	156	622	271	2	308	797	726	199	224	33	78	40	787	1	0	7	1	662	4	0	4	1	2	2	20	2	2	2	1
SRCRS	evm.model.c3.503	320	514.397	666.397	510.398	825.449	383	890.462	380.358	886.434	385	732	478	709.411	1091	1277	517	405.591	347	955	611	287	655.332	1105	1375	1277.54	614	352	1216.73	1416.46	1422.92	932	766.387	451
SRCRS	evm.model.c9.208	3	7	1	0	3	7.665	5	0	11	71	5	4	5	5	10	6	2	4	26	1.52	20.384	6	4	5	2	5	25	104.62	2.451	5	2	4	4
SRCRS	evm.model.c6.445	827	1785	2768	1961	2242	762	2324	1825	3062	1776	2287	1738	3817	4189	2918	1599	2217	1208	3228	2380	952	2461	3029	3433	2662	2049	758	2907	3570	3876	2367	2113	1332
Lectin-C type	evm.model.c7.918	1063	2195	7176	2443	2288	568	929	331	5701	2520	3174	4265	18452	9245	7210	1891	4432	1663	5059	2365	823	1474	2323	4239	1776	2946	863	473	3447	3347	2598	3017	1738
Lectin-C type	evm.model.c9.760	103	1557	1241	2205	500	1281	3048	1876	1274	460	795	5275	2154	2335	769	7833	3672	888	3180	1481	526	3878	902	4032	4197	3961	345	811	1957	933	2773	1313	114
Lectin-C type	evm.model.c12.457	494	963	915	569	1528	455	1058	2411	3688	1348	1674	770	2274	573	1833	446	691	1101	1651	1393	1327	1341	2603	1065	527	935	510	3900	2265	866	1542	941	1495
Lectin-C type	evm.model.c12.458	7273	13658	11922	8056	13251	14511	3511	8387	25228	9529	10140	14385	11254	14786	15424	2931	12298	12587	13791	17579	10381	15476	15286	17117	5825	19766	4542	58325	40727	24690	19740	24361	20080
Lectin-C type	evm.model.c12.459	6644	104	1122	5425	2887	11275	2576	204	3749	8799	8628	3501	3310	840	1975	840	10386	25	106	279	18	10436	126	250	215	135	46	196	1887	185	83	167	60
Lectin-C type	evm.model.c12.804	132	2269	1977	1566	530	1566	4258	1660	850	382	1047	8174	1374	3935	730	5520	9199	1570	5902	2295	364	12521	1913	6772	3809	14334	721	895	910	880	1059	1467	230
Lectin-C type	evm.model.c11.261	79	327	153	139	136	92	208	485	1520	44	280	160	35	17	490	87	189	493	163	345	204	249	333	81	10	273	58	500	800	273	34	50	245
Lectin-C type	evm.model.c4.62	6	86	1.003	28.049	1.002	17	56.319	45.065	0	73	54.274	69.047	118.343	244.36	111.446	33.162	1.002	0	1.001	100	12	0	46.118	117.6	760.914	154	71	21.074	73.091	2.009	2.028	1.002	554.546
Lectin-C type	evm.model.c1.650	74	108	147	64	33	286	201	763	1304	522	797	92	60	20	1009	339	235	174	121	79	143	313	316	56	26	26	34	475	524	13	78	31	46
Lectin-C type	evm.model.c1.1057	0	40.821	479.432	42.408	10.529	2094.41	9.49	69.62	1224.78	32.593	108.905	108.33	27.674	26.685	1200.02	469.24	388.427	1410.32	779.517	449.467	522.058	126.794	843.686	52.58	4	2.525	203.528	1712.13	96.701	97.909	304.984	309.706	251.082
Lectin-C type	evm.model.c1.1058	254.798	227.473	263.56	239.72	79.715	277.053	180.45	323.296	595.063	355.53	645.657	0	57.49	13.315	493.945	279.799	38.907	26.941	37.387	0	219.045	308.959	211.403	0	0	0	0	616.111	454.732	37.098	0	71.735	0
Lectin-C type	evm.model.c1.1078	207.202	583.664	332.008	378.377	159.757	5.745	187.879	546.293	431.185	506.13	1622.89	70.821	23.837	0	526.58	162.226	18.667	7.735	5.095	174.228	141.897	496.215	387.748	53.176	3	162.304	120.638	558.503	941.012	26.993	52.649	170.559	3.324
Lectin-C type	evm.model.c1.1080	0	218.042	0	267.495	0	258.79	172.182	499.792	633.973	426.746	574.545	124.85	0	0	386.453	244.735	0	0	0	262.306	0	346.032	165.163	76.244	2	127.171	73.834	707.257	375.554	0	158.367	0	2.593
Lectin-C type	evm.model.c9.1119	55.66	149.155	107.48	174.637	183.092	201.498	89.768	117.925	216.766	75.414	31.436	146.492	315.417	270.415	236.774	180.496	150.236	109.89	122.998	76.26	67.666	118.8	142.745	227.655	112.886	89.438	37.816	199.199	183.643	223.241	198.93	58.789	96.618
Lectin-C type	evm.model.c10.535	138	202	276	231	194	103	272	173	452	251	364	165	394	393	287	206	271	154	298	257	159	375	237	238	208	146	57	192	417	389	226	217	107
Lectin-C type	evm.model.c2.773	268	1322	1154	922	548	625	1546	1044	1041	734	863	2379	557	1699	1275	1955	2644	926	3699	1254	494	5519	1039	2787	1841	4591	408	1283	1681	1098	1039	827	388
Lectin-C type	evm.model.c10.545	1480	14	241	1428	852	2596	693	27	1200	2937	1171	871	853	119	362	297	3101	4	8	26	2	2376	5	9	4	7	0	7	160	2	0	6	5
Lectin-C type	evm.model.c10.418	435	6	49	338	156	622	271	2	308	797	726	199	224	33	78	40	787	1	0	7	1	662	4	0	4	1	2	2	20	2	2	2	1
Lectin-C type	evm.model.c1.831	286	651	1052	1267	1505	832	688	749	1321	567	766	679	1096	1240	1233	507	855	634	1509	1096	596	1125	1434	1143	919	795	403	1277	1246	1573	899	916	542
Lectin-C type	evm.model.c1.832	589	833	1726	1171	935	842	1057	668	1584	782	1041	899	1290	1800	1193	765	982	826	2361	1107	763	1338	2061	2268	1775	1561	582	1706	2182	2495	1920	1794	789
Lectin-C type	evm.model.c10.648	309	508	503	494	489	281	700	319	639	422	749	438	927	1022	688	368	705	298	776	556	299	878	563	647	547	471	151	390	900	942	471	413	368
Lectin-C type	evm.model.c9.784	1870	5511	6763	7695	6610	4700	5760	5266	7797	5900	5799	4699	8569	10515	9688	3758	5502	4385	7795	8643	3229	8289	7171	8338	5224	6697	3501	8511	8972	13504	5842	6136	3915
Lectin-C type	evm.model.c2.772	37	156	197	136	129	49	276	211	95	113	119	544	265	1556	196	574	348	106	991	129	66	488	137	529	398	387	55	165	305	340	713	100	54
Lectin-C type	evm.model.c1.1087	1	171	32	35	26	73	165	127	43	22	42	448.126	43	149.704	80.645	584	449	74	107	80	8	376.487	284	129	327	697.802	46	72	65	43	16.906	21	11
Lectin-C type	evm.model.c1.2041	367	1172	3167	590	568	426	768	539	1115	939	798	794	1019	1755	872	594	1404	1144	2150	1555	1037	2417	1694	1465	1651	1706	365	1453	1562	2063	1369	1204	962
Lectin-C type	evm.model.c1.798	3863	9258	12362	7374	6569	6455	6725	3818	12965	7846	7346	9311	13655	14699	11245	6424	13343	8372	17747	10881	5607	13053	11915	12778	9589	14701	3334	9823	14324	15044	9001	9536	7360
Lectin-C type	evm.model.c10.409	60	176	142	115	119	195	148	106	118	125	163	101	86	197	177	120	113	133	350	167	117	206	144	176	99	157	30	202	253	247	139	137	82
Lectin-C type	evm.model.c2.1291	3	27	21	8	62	33	139	37	36	14	28	245	236	344	136	500	188	29	748	18	10	321	35	191	251	140	9	23	67	24	103	13	9
Lectin-C type	evm.model.c5.446	8.04	12.499	12.413	31.752	21.856	22.662	33.736	8.484	50.078	32.096	21.001	9.572	81.569	61.234	62.772	36.116	43.237	12.886	50.1	34.069	24.365	127.409	32.149	59.557	30.717	15.298	2.86	60.915	119.795	131.302	74.844	38.479	47.694
Lectin-C type	evm.model.c4.92	1297	1363	1673	4125	2580	2126	1595	1336	1746	1488	2192	2488	1395	3179	2016	2015	3268	773	2295	1364	487	1869	2734	3757	2611	2227.83	1085	2778	2622	3767	2306	2513	1042
Lectin-C type	evm.model.c3.1403	114	229	304	127	182	75	340	81	474	218	292	279	429	757	258	213	375	155	224	325	95	429	273	402	334	298	81	210	307	463	259	143	186
Lectin-C type	evm.model.c5.462	13.967	41.032	34.616	43.668	42.219	22.345	60.978	44.018	31.198	10.207	50.999	17.465	27.352	60.366	38.281	16.918	22.783	16.099	91.863	35.804	30.614	101.795	43.895	68.821	63.603	19.729	26	55.156	121.024	87.304	66.888	29.535	18.731
Lectin-C type	evm.model.c1.1067	0	0	0	0	0	0	0	0	0	0	0	5.874	0	161.296	2.355	0	0	0	0	0	0	2.513	0	0	0	2.198	0	0	0	0	35.094	0	0
Lectin-C type	evm.model.c1.1019	4032	2147	2536	4712	4809	4744	2196	1264	893	1639	3296	1568	1760	809	2423	1755	1243	2011	16411	2401	639	3116	5548	5144	4704	4598	4293	4551	3877	8479	6669	10584	2582
Lectin-C type	evm.model.c1.937	5	9	3	1	1	2	6	2	8	5	7	7	10	23	12	1	6	2	9	15	7	4	3	2	3	14	0	0	8	2	9	2	5
Lectin-C type	evm.model.c10.392	957	2180	1487	2386	2547	1554	1526	925	2315	1592	1734	877	1753	3379	1823	1368	1482	876	3275	1751	1236	1895	2404	2889	1975	1580	858	2159	3113	3670	2452	1527	1398
Lectin-C type	evm.model.c13.688	766	2652	1621	1193	1205	1499	1962	670	1008	1187	1012	1329	1369	1474	1377	2128	1893	814	2712	1259	667	2565	1278	3137	3009	2547	886	1459	1982	1335	1139	1607	1268
Lectin-C type	evm.model.c10.225	20	52	167	48	54	32	92	43	105	80	140	134	137	241	125	74	127	42	100	62	7	118	52	131	91	164	11	83	108	126	72	71	54
Lectin-C type	evm.model.c2.774	18	39	37	13	149	96	147	5	161	12	29	225	326	528	57	297	295	46	368	8	0	156	11	173	519	119	1	1	45	19	59	58	27
Lectin-C type	evm.model.c4.665	1882.78	5415.34	5858.27	4610.65	5969.68	2940.86	3967.89	3417.6	5314.61	3415.92	3465.04	3159.9	6566.71	7206.42	5952.31	2564.67	4706.93	3923	9131.96	7388.16	2955.42	7764	9682.03	7085.4	8149.54	3680.89	2855.77	8793.95	11830.2	18906.4	6560.73	5963.63	4477.7
Lectin-C type	evm.model.c2.339	7	35	25	22	11	11	23	13	23	19	15	19	17	23	48	31	14	21	31	50	31	16	69	67	24	20	23	105	76	152	21	62	42
Lectin-C type	evm.model.c13.467	5	7	5	3	58	52	43	2	28	3	3	113	60	221	40	343	99	9	245	3	6	94	6	83	194	53	4	9	14	4	20	13	4
NACHT	evm.model.c12.473	410	1179	1102	565	875	202	990	823	1564	823	1062	1361	761	1878	996	407	1010	466	1161	1030	423	880	948	940	705	552	185	996	1203	1349	500	472	435
NACHT	evm.model.c9.658	1089	2240	2252	2008	1669	1624	2351	1102	2901	2503	2710	1520	1500	2646	2691	1508	2504	2578	3814	3361	1582	5412	2211	2329	1712	2375	1059	2809	4793	3816	1750	1645	1486
NACHT	evm.model.c1.1675	0	156.969	0	241	0	0	225	185	293.536	0	246	141	199.878	370	419	0	171	118.929	205.213	0	160	0	208.373	259.574	224.92	200.83	0	141.141	295.076	339.527	358	215.604	0
NACHT	evm.model.c6.1062	199	407	579	568	558	248	600	243	602	418	503	346	626	737	604	358	508	306	695	616	196	681	930	779	703	584	209	836	981	1116	577	563	371
NACHT	evm.model.c3.71	8.272	45.866	26.848	31.309	38.705	17.449	77.873	11.49	9.472	21.234	36.723	22.124	44.15	41.3	41.715	21.333	29.81	25.837	33.767	49.814	7.266	33.255	150.179	74.569	93.205	31.763	34.229	55.709	129.661	257.991	94.461	65.35	28.937
NACHT	evm.model.c1.465	1777	2818	4486	3638	3126	2320	3809	2510	4628	3754	3814	2649	3883	5251	3735	2647	3554	2154	5731	4010	1969	4643	5076	5324	3880	4505	1480	4564	6039	5766	3493	3542	2094
NACHT	evm.model.c8.404	33	86	144	93	88	59	126	76	94	111	102	102	160	157	137	57	123	62	134	131	57	153	115	126	119	198	22	116	160	161	59	97	82
NACHT	evm.model.c3.60	619	1158	1317	1187	823.788	1060	1675	487.819	1409	1197.98	1320	1074	1363	1660	1277	791	1426	923	1699	1272	444.383	1893	1677.99	1822	1333	1708	547.359	2014	2488	2467.66	1384	1131	718
NACHT	evm.model.c4.266	1492.82	2831.61	2398.54	1733.66	2572.29	4051.76	1434.96	1615.45	4108.64	1703.86	1859.51	2347.54	2126.68	2711.84	3275.79	1871.55	1868.78	1518.59	2900.53	4173.15	1439.06	5456.86	197.575	1505.22	1897.89	2035.03	719.754	364.392	3963.96	3236.74	2162.78	1514.91	860.817
NACHT	evm.model.c1.74	1131	1124	1715	1500	1712	588	2015	956	2274	2200	2834	1818	1905	1956	2024	1181	2671	1022	2168	1562	726	4371	1583	1387	1002	1281	432	1739	1915	1598	1052	981	702
NACHT	evm.model.c7.173	294	504	708	614	641	314	695	518	823	542	697	390	895	924	795	403	627	353	886	634	296	934	1013	954	723	568	197	1041	1116	1168	778	831	462
NACHT	evm.model.c4.783	375	859	1173	967	627	606	1027	880	1264	854	1169	658	692	1414	1341	851	886	689	1821	1108	399	1478	1692	1614	1341	1118	444	1250	1942	2023	959	994	632
NACHT	evm.model.c1.440	2134	2881	4584	4117	3302	3877	4619	2836	6201	4479	4890	3828	3688	5223	4558	3139	5115	2786	6018	4849	2223	7203	3952	3957	2967	4577	1252	4839	5362	4546	3146	2895	1707
NACHT	evm.model.c2.1393	1188.57	2403.38	6903.54	5564.19	2207.31	3060.21	5234.68	2677.94	3878.72	5769.28	5718.84	1852.04	1917.52	2384.09	3180.91	1679.49	5994.51	5049.55	9514.38	3761.11	4059.92	4843.78	9302.59	5087.51	1614.17	5416.96	1709.88	10352.5	3610.76	2755.68	1793.02	1276.81	2745.12
NACHT	evm.model.c3.178	2	16	2	1	9	11	6	9	14	5	8	14	10	12	2	25	7	4	21	3	1	32	18	28	14	15	3	6	26	14	5	6	4
NACHT	evm.model.c6.1063	169	265	409	673	580	317	730	358	789	559	659	421	865	971	588	444	644	394	1067	676	186	894	1017	967	858	657	176	897	1131	1347	571	599	308
NACHT	evm.model.c7.484	142	59	167	246	214	14	338	149	247	223	251	107	215	347	213	131	212	163	392	295	113	275	402	181	232	196	110	227	568	483	286	259	91
NACHT	evm.model.c6.101	57	62	69	107	70	56	93	41	175	108	110	65	93	108	112	58	134	38	82	116	34	139	97	106	75	82	20	108	112	145	45	59	30
NACHT	evm.model.c5.1196	2517	3619	5113	4000	3176	3690	4655	3011	5796	4841	5137	3795	4028	5098	5058	2940	5599	3297	6098	5828	2656	8138	4661	4815	3110	5075	1306	5148	5868	5413	3845	3187	2270
NACHT	evm.model.c5.526	839	1240	1932	1170	1188	1337	1818	988	2293	1461	1806	1404	1573	2203	1953	1108	1584	895	2086	1819	714	2330	1698	1623	1234	1583	479	1819	2111	2112	1316	1091	800
NACHT	evm.model.c6.156	117	98	215	223	127	104	205	79	202	225	240	126	164	234	171	109	220	88	284	151	98	324	218	243	151	243	44	228	206	242	126	138	88
NACHT	evm.model.c7.512	5227	11261	13496	10632	9692	12725	11523	9232	17371	10479	10964	10005	10940	12444	14643	8165	11920	10655	19438	16185	6788	22367	11344	10713	9642	13501	3182	13485	16463	13539	9421	7745	5565
NACHT	evm.model.c10.208	1665	2161	3720	2435	2141	2387	3034	2230	4135	3216	3202	2720	3281	3417	3577	2296	4261	2267	3805	3375	1694	5787	3167	2952	2134	3780	988	3001	4023	3876	2298	1996	1808
NACHT	evm.model.c7.310	306	398	875	706	569	504	692	391	820	657	672	432	693	947	632	475	612	387	1043	686	344	1013	864	845	579	869	269	922	917	1142	713	558	373
NACHT	evm.model.c7.487	63	41	76	129	79	9	135	68	135	93	117	39	104	127	114	78	126	77	201	136	40	161	160	117	112	143	50	104	217	174	132	109	36
NACHT	evm.model.c11.146	660	855	1267	1268	1148	872	1209	750	1554	1586	1708	990	1389	1533	1179	768	1664	557	1452	1222	460	2280	1266	1271	1019	1318	333	1333	1294	1457	945	912	550
NACHT	evm.model.c10.512	64	20	113	119	125	51	107	66	150	130	356	79	86	95	71	47	129	34	33	105	23	122	29	77	17	81	26	83	150	70	72	60	28
NACHT	evm.model.c3.63	17.728	14.134	31.152	36.691	22.295	5.551	15.127	5.51	17.528	21.766	23.277	7.876	28.85	44.7	10.285	24.667	6.19	8.163	32.233	13.186	3.734	16.745	9.821	57.431	39.795	15.237	9.771	88.291	61.339	95.009	18.539	27.65	7.063
NACHT	evm.model.c5.1340	2275.96	2912.42	4413.34	2434.8	1305.69	4236.89	2183.07	2267.54	4555.02	4284.5	1922.07	2278.41	2787.7	3674.1	3978.72	2298.67	2662.46	259.535	4492.32	3216.9	1319.14	6388.66	3977.86	2690.28	2408.84	3374.5	622.683	2333.12	2957.66	2508.39	2358.21	1441.69	1165.35
NACHT	evm.model.c12.670	322	183	255	395	280	265	400	199	383	366	389	252	259	326	360	213	426	127	382	282	186	577	310	268	238	294	106	331	323	410	249	130	134
NACHT	evm.model.c7.863	59	176	390	195	66	66	196	54	177	171	190	65	323	232	226	64	130	135	311	194	66	250	443	307	186	335	114	551	293	397	86	121	156
NACHT	evm.model.c13.645	491.795	659.511	981.956	1030.34	792.725	821.102	851.926	545	1104.11	891.811	996.601	729.829	796.849	1084.45	888.219	583.389	1005.44	524.128	1206.69	971.822	373.828	1237.53	937.493	970.24	725.311	898.046	318	1051.58	978.624	1186.35	781.914	732.774	536.901
NACHT	evm.model.c8.491	1354.09	3145.35	4687.89	1350.31	3353.34	1172.15	2137.43	2771.76	2138.24	2287.97	4605.25	1430.51	4233.79	4753.38	3594.8	2107.01	2558.69	2920.14	2079.82	2431.65	2333.21	6139.83	7717.19	5135.08	4008.57	3024.5	1649.58	3337.6	5822.89	7331.58	3945.12	4682.08	2593.88
NACHT	evm.model.c12.356	293.973	937.02	844.173	537.259	851.459	179.884	839.782	542.818	1174.23	726.475	1089.35	434.749	781.588	907.706	944.541	433.304	282.319	522.711	862.473	962.095	596.793	599.896	1454.94	1033.66	2368.82	593.077	332.945	2043.1	2645.52	2816.44	1049.17	954.232	555.887
NACHT	evm.model.c6.369	3.206	9.657	1712.03	4714.67	1698.71	1734.27	4903.84	1690.33	2985.43	2159.99	4114.43	3528.17	3124.61	2305.4	9.838	1364.35	1973.43	1561.49	2534.24	3216.46	734.303	5969.6	4065.12	1903.12	2049.42	4951.35	1370.13	2654.95	2752.33	2729.14	1687.4	59.243	1099.83
NACHT	evm.model.c2.254	59	155	242	148	177	36	170	52	187	182	183	291	98	216	153	126	291	121	365	219	146	283	217	62	119	210	25	543	257	466	102	101	109
NACHT	evm.model.c6.70	9257.98	12861.8	19831	17525.9	14080.9	15242	17659.3	11217	23208.9	17706.9	20093.1	15190	15886.9	21525.8	21397.7	10825.9	17750.9	11709	21867.4	17275.5	8868	27409.6	19471.5	20065.7	14964.7	16851.9	6175.86	20861.9	22987.6	23007.9	14201.9	14007.4	9053.67
NACHT	evm.model.c2.924	1026	2118	2615	1629	1527	1808	2427	1629	3470	2231	2444	1923	2227	2549	2767	1755	2335	2041	3529	3363	1375	4484	2264	1745	1497	2227	537	2249	2813	2398	1345	1369	1136
TIR2	evm.model.c8.105	783	1595	2248	1892	1718	1495	2018	1265	2246	1985	1741	1507	2121	2504	2126	1232	1600	1135	2644	2320	972	2745	2235	2212	1830	1785	846	2496	2831	3001	1958	1913	1167
TIR2	evm.model.c13.767	227	397	389	867	683	223	504	283	557	300	501	254	413	596	584	232	341	255	519	495	218	531	778	932	863	403	413	707	936	1394	634	656	320
TIR2	evm.model.c3.791	27	135	190	65	112	55	75	70	111	56	52	86	146	462	140	45	70	52	103	137	45	99	165	190	98	107	69	200	131	207	107	61	42
TIR2	evm.model.c9.153	40	194	69	126	96	215	129	90	148	127	81	108	128	216	198	130	46	81	232	156	67	411	139	141	272	132	108	128	185	389	66	146	94
TIR2	evm.model.c13.321	333	265.72	638.809	1056.83	912.547	530	529.577	395.803	1098.31	497.643	738.727	846.562	582.037	575.886	1121.68	469.776	823.501	167.308	523.661	325.443	199.741	514.191	987.761	1539.06	1055.37	512.44	224.379	552.932	1131.89	1490.38	690.015	735.706	333.171
TIR2	evm.model.c3.834	534	1636	1845	1135	1205	987	1458	839	2048	1711	1776	1683	2072	3197	2072	1512	1959	1141	2027	2036	817	2864	2404	2593	2492	2812	650	2092	2639	2729	1052	1303	1042
TIR2	evm.model.c13.400	933	1707	1901	2223	3206	552	2565	1477	2336	1751	2277	909	2920	3606	2184	1494	1874	896	2827	2360	713	2402	3288	3661	2961	2125	1279	3177	3839	4774	3063	2743	1626
TIR2	evm.model.c9.942	53	107	240	221	118	42	221	99	204	143	183	155	339	251	252	85	241	100	186	176	47	125	164	185	101	264	28	115	203	274	144	116	61
TIR2	evm.model.c6.1114	298	546	942	454	725	928	542	378	825	462	560	468	534	552	733	319	546	486	916	757	281	539	386	665	704	683	179	711	834	531	464	423	214
TIR2	evm.model.c9.533	123.159	118	68.73	89	523	31	133.656	46.396	355.886	163	80.741	788.19	307	755	69.246	70.136	831	110.675	131.002	183	39.468	276	274.031	490	750	370.255	33	181	299.452	368	132	89	36.433
TIR2	evm.model.c9.507	22.841	0	112.27	0	0	0	119.344	86.604	178.114	0	5.259	159.81	0	0	270.754	170.864	0	17.325	61.998	0	23.532	0	52.969	0	0	95.745	0	0	152.548	0	0	0	29.567
TIR2	evm.model.c13.322	491	460.28	779.191	1137.17	1896.45	1159	646.423	641.197	1434.69	761.357	991.273	851.438	673.963	1207.11	1135.32	825.224	902.499	381.692	592.339	511.557	276.259	624.809	1141.24	1175.94	910.627	859.56	419.621	994.068	1431.11	1181.62	787.985	699.294	413.829
TIR2	evm.model.c5.545	47	121	111	117	71	70	122	46	135	142	134	97	97	176	89	72	133	91	134	147	62	252	122	134	138	149	47	160	165	163	67	71	61
TIR2	evm.model.c9.96	693	1080	998	948	1070	943	792	546	1356	656	865	1037	874	1580	1155	1052	1254	904	1452	1338	620	2173	1184	1402	1141	1143	392	1196	1622	1473	880	865	714
TIR2	evm.model.c10.83	70	345	622	146	318	108	556	354	660	464	509	597	921	1248	703	290	458	297	402	620	209	454	498	576	625	509	91	494	625	566	329	251	292

## Sheet: Supp_Table_4
Supplementary Table 4: Differential expressed genes containing NACHT, C-type Lectin, SRCR, TIR2 domains in the re-exposure with the pathogen Vibrio coralliilyticus (VBVB) vs the control condition (COCO).
Protein_Domain	ID_genes	COCO_ML1	COCO_ML2	COCO_ML3	CO_ML4	VBVB_ML1	VBVB_ML2	VBVB_ML3	VBVB_ML6	VBVB_ML7	VBVB_ML8	VBVB_ML9	VBVB_ML10
Lectin_C	evm.model.c4.62	0	1.001	100	12	46.118	117.6	760.914	21.074	73.091	2.009	2.028	1.002
Lectin_C	evm.model.c4.92	773	2295	1364	487	2734	3757	2611	2778	2622	3767	2306	2513
Lectin_C	evm.model.c10.418	1	0	7	1	4	0	4	2	20	2	2	2
Lectin_C	evm.model.c10.545	4	8	26	2	5	9	4	7	160	2	0	6
NACHT	evm.model.c5.1196	3297	6098	5828	2656	4661	4815	3110	5148	5868	5413	3845	3187
NACHT	evm.model.c7.173	353	886	634	296	1013	954	723	1041	1116	1168	778	831
NACHT	evm.model.c7.512	10655	19438	16185	6788	11344	10713	9642	13485	16463	13539	9421	7745
NACHT	evm.model.c9.658	2578	3814	3361	1582	2211	2329	1712	2809	4793	3816	1750	1645
NACHT	evm.model.c12.356	522.711	862.473	962.095	596.793	1454.94	1033.66	2368.82	2043.1	2645.52	2816.44	1049.17	954.232
NACHT	evm.model.c3.60	923	1699	1272	444.383	1677.99	1822	1333	2014	2488	2467.66	1384	1131
NACHT	evm.model.c3.63	8.163	32.233	13.186	3.734	9.821	57.431	39.795	88.291	61.339	95.009	18.539	27.65
NACHT	evm.model.c3.71	25.837	33.767	49.814	7.266	150.179	74.569	93.205	55.709	129.661	257.991	94.461	65.35
NACHT	evm.model.c2.924	2041	3529	3363	1375	2264	1745	1497	2249	2813	2398	1345	1369
NACHT	evm.model.c1.440	2786	6018	4849	2223	3952	3957	2967	4839	5362	4546	3146	2895
NACHT	evm.model.c1.74	1022	2168	1562	726	1583	1387	1002	1739	1915	1598	1052	981
NACHT	evm.model.c6.1062	306	695	616	196	930	779	703	836	981	1116	577	563
NACHT	evm.model.c10.208	2267	3805	3375	1694	3167	2952	2134	3001	4023	3876	2298	1996
SRCRS	evm.model.c5.153	139	366	427	146	719	808	871	583	929	1252	487	418
SRCRS	evm.model.c5.552	26.728	58.804	72.276	24.655	175.467	194.318	125.228	63.416	63.979	198.479	134.126	51.361
SRCRS	evm.model.c13.568	2506.9	3426.1	2925.12	1454.36	1945.99	2136.97	1640.36	2452.15	3070.3	2119.66	1103.81	1355.46
SRCRS	evm.model.c7.664	5	27	28	40	314	122	81	126	266	187	63	103
SRCRS	evm.model.c12.649	688	2171	1242	549	1011	1183	948	1653	1351	909	441	537
SRCRS	evm.model.c3.503	347	955	611	287	1105	1375	1277.54	1216.73	1416.46	1422.92	932	766.387
SRCRS	evm.model.c3.504	508	1213	817	400	1529	1415	1186.46	1574.27	1630.54	1640.08	908	1195.61
SRCRS	evm.model.c3.906	152	348	276	53	497	1148	846	222	495	1089	497	420
SRCRS	evm.model.c11.206	9686	12528	14968	8815	6338	5464	3382	11642	15196	12409	7408	5465
SRCRS	evm.model.c6.445	1208	3228	2380	952	3029	3433	2662	2907	3570	3876	2367	2113
SRCRS	evm.model.c10.781	49	150	60	35	289	177	189	199	340	329	210	106
TIR2	evm.model.c13.321	167.308	523.661	325.443	199.741	987.761	1539.06	1055.37	552.932	1131.89	1490.38	690.015	735.706
TIR2	evm.model.c13.322	381.692	592.339	511.557	276.259	1141.24	1175.94	910.627	994.068	1431.11	1181.62	787.985	699.294
TIR2	evm.model.c13.400	896	2827	2360	713	3288	3661	2961	3177	3839	4774	3063	2743
TIR2	evm.model.c13.767	255	519	495	218	778	932	863	707	936	1394	634	656

## Sheet: Supp_Table_5
Supplementary Table 5: Details of the extracted sequences used for the phylogenetic reconstruction
Name of sequence	Accession Number	Type of sequence	Phyla	Species
Emu0022g503a_TIR	-	genomic sequence	Porifera	Ephydatia muellieri
Emu0022g505a_TIR	-	genomic sequence	Porifera	Ephydatia muellieri
Emu0022g504a_TIR	-	genomic sequence	Porifera	Ephydatia muellieri
Emu0017g224a_TIR	-	genomic sequence	Porifera	Ephydatia muellieri
Cnu_Cont20249_TIR2_2	-	transcript	Porifera	Chondrilla caribea
Emu0008g792a_TIR	-	genomic sequence	Porifera	Ephydatia muellieri
Dava_Scaf6_1445TIR2	-	genomic sequence	Porifera	Dysidea avara
Ifas_Contig20853TIR2_2		transcript	Porifera	Ircinia fasciculata
Emu0017g227a_TIR	-	genomic sequence	Porifera	Ephydatia muellieri
Emu0022g584a_TIR	-	genomic sequence	Porifera	Ephydatia muellieri
Hca_cont_93c3g1188i1_TIR		genomic sequence	Ctenophora	Hormiphora californensis
Bmi _c3t33_TIR	-	genomic sequence	Ctenophora	Bolinopsis microptera
Cowa_EFW45096 1_TLR	EFW45096	genomic sequence	Filasterea	Capsaspora owzcarzaki
Dava_Scaf14_1515_TIR2	-	genomic sequence	Porifera	Dysidea avara
SpoRefNewcont_17222_TIR2	-	genomic sequence	Porifera	Spongilla lacustris
Cnu_cont18768_TIR2	-	transcript	Porifera	Chondrilla caribea
Dava_Scaf2_1205_TIR2	-	genomic sequence	Porifera	Dysidea avara
Dava_Scaf13_1628_TIR2	-	genomic sequence	Porifera	Dysidea avara
Dava_Scaf14_1633_ TIR2	-	genomic sequence	Porifera	Dysidea avara
Tadh_EDV19217 1	EDV19217	genomic sequence_genome assembly	Placozoa	Trichoplax adhaerens
Bmi_c11t842_TIR2	-	genomic sequence	Ctenophora	Bolinopsis microptera
Bmi_c11t841_ TIR2	-	genomic sequence	Ctenophora	Bolinopsis microptera
Bmi_c9t209_TIR2	-	genomic sequence	Ctenophora	Bolinopsis microptera
Mne_c9_153_TIR2	-	genomic sequence	Ctenophora	Mnemiopsis leidyi
Hca_c93c5g199i1_TIR2	-	genomic sequence	Ctenophora	Hormiphora californensis
Bmi_c10t383_ TIR2	-	genomic sequence	Ctenophora	Bolinopsis microptera
Mne_c10_83_TIR2	-	genomic sequence	Ctenophora	Mnemiopsis leidyi
Hca_c93c3g45i1_ TIR2	-	genomic sequence	Ctenophora	Hormiphora californensis
Mne_c3_791_TIR2	-	genomic sequence	Ctenophora	Hormiphora californensis
Bmi_c3t770_TIR2	-	genomic sequence	Ctenophora	Bolinopsis microptera
Bmi_c3t769_ TIR2	-	genomic sequence	Ctenophora	Bolinopsis microptera
Bmi_av2c7t676_TIR2	-	genomic sequence	Ctenophora	Bolinopsis microptera
Mne_c9_507_TIR2	-	genomic sequence	Ctenophora	Mnemiopsis leidyi
Mne_c9_533_TIR2	-	genomic sequence	Ctenophora	Mnemiopsis leidyi
Mne_c3_834_TIR2	-	genomic sequence	Ctenophora	Mnemiopsis leidyi
Bmi_c9t246_ TIR2	-	genomic sequence	Ctenophora	Bolinopsis microptera
Mne_c9_96_TIR2	-	genomic sequence	Ctenophora	Mnemiopsis leidyi
Bmi_c6t784_TIR2	-	genomic sequence	Ctenophora	Bolinopsis microptera
Mne_c6_1114_TIR2	-	genomic sequence	Ctenophora	Mnemiopsis leidyi
Mne_c13_322_TIR2	-	genomic sequence	Ctenophora	Mnemiopsis leidyi
Mne_c13_321_TIR2	-	genomic sequence	Ctenophora	Mnemiopsis leidyi
Bmi_c9t862_TIR2	-	genomic sequence	Ctenophora	Bolinopsis microptera
Mne_c9_942_TIR2	-	genomic sequence	Ctenophora	Mnemiopsis leidyi
Emu0004g59a_TIR		genomic sequence	Ctenophora	Ephydatia muellieri
Tadh EDV20851 1	EDV20851	genomic sequence	Placozoa	Trichoplax adhaerens
Bmi_c11t478_TIR2	-	genomic sequence	Ctenophora	Bolinopsis microptera
Hca_cont 93c5g74i1_TIR2	-	genomic sequence	Ctenophora	Hormiphora californensis
Bmi_c5t387_TIR2	-	genomic sequence	Ctenophora	Bolinopsis microptera
Mne_c5_545_TIR2	-	genomic sequence	Ctenophora	Mnemiopsis leidyi
Nvec_EDO37202 1	EDO37202	genomic sequence	Cnidaria	Nematostella vectencis
Dava_Scaf12_1143_TIR2	-	genomic sequence	Porifera	Dysidea avara
Bmi_c8t728_TIR2	-	genomic sequence	Ctenophora	Bolinopsis microptera
Dava_Scaf8_2078_TIR2	-	genomic sequence	Porifera	Dysidea avara
Emu0018g1162a_TIR	-	genomic sequence	Porifera	Ephydatia muellieri
Hca_cont93c7g15i1_TIR2	-	genomic sequence	Ctenophora	Hormiphora californensis
Bmi_c13t313_TIR2	-	genomic sequence	Ctenophora	Bolinopsis microptera
Mne_c13_723_TIR2	-	genomic sequence	Ctenophora	Mnemiopsis leidyi
Emu0015g1245a_TIR	-	genomic sequence	Porifera	Ephydatia muellieri
Emu0015g1222a_TIR	-	genomic sequence	Porifera	Ephydatia muellieri
Mne_c13_767_TIR2	-	genomic sequence	Ctenophora	Mnemiopsis leidyi
Mne_c8_105_TIR2	-	genomic sequence	Ctenophora	Mnemiopsis leidyi
Mne_c13_400_TIR2	-	genomic sequence	Ctenophora	Mnemiopsis leidyi
Hca_cont93c13g608i3_TIR2	-	genomic sequence	Ctenophora	Hormiphora californensis
Hca_cont 93c13g608i1_TIR2	-	genomic sequence	Ctenophora	Hormiphora californensis
Hca_cont93c13g608i2_TIR2	-	genomic sequence	Ctenophora	Hormiphora californensis
Hvu_CDG67778 1_Myd88	CDG67778	transcript	Cnidaria	Hydra vulgraris
Hvu_XP 047132228 1_Myd88	XP 047132228	genomic sequence	Cnidaria	Hydra vulgraris
Cca_cont86261_Toll like	-	transcript	Porifera	Corticium candelabrum
Aae_EAT40501_MyD88	EAT40501	genomic sequence	Arthropoda	Aedes aegypti
Cfa_ABB76627_MyD88	ABB76627	cDNA sequence	Mollusca	Chlamys farreri
Neve_5 187 1_MyD88	-	transcript	Cnidaria	Nematostella vectencis
Nve_XP 032222159 1_ Myd88	XP_032222159	genomic sequence	Cnidaria	Nematostella vectencis
Nve_XP 032222160 1_MyD88	XP 032222160	genomic sequence	Cnidaria	Nematostella vectencis
Oca_scaffold5660	-	transcript	Porifera	Oscarella carmella
Cnu_cont18070_MyD88	-	transcript	Porifera	Chondrilla caribea
Dava_scaf12_1619_ TIR2	-	genomic sequence	Porifera	Dysidea avara
SpoNewRef_ont7633_TLR	-	transcript	Porifera	Spongilla lacustris
Emu0024g416a_TIR	-	genomic sequence	Porifera	Ephydatia muellieri
Emu0024g411a_TIR	-	genomic sequence	Porifera	Ephydatia muellieri
Pseu_Cont6440_Toll_like	-	transcript	Porifera	Pseudospongosorites suberitoides
Pfi_Cont14344_MYD88	-	transcript	Porifera	Petrosia fisciformis
Aqu_ADR78337_MyD88	ADR78337	genomic sequence	Porifera	Amphimedon queenslandica
Hvu_ABE26987 1_ TLR	ABE26987	genomic sequence	Cnidaria	Hydra vulgraris
Hma_Myd88	-	transcript	Cnidaria	Hydra magnipapillata
Hvu_ABE26988 1_TLR2	ABE26988	genomic sequence	Cnidaria	Hydra vulgraris
Ami_TIR1	-	transcript	Cnidaria	Acropora millepora
Pma_AFK64753 1	AFK64753	cDNA sequence	Mollusca	Pinctada imbricata
Hsa_AAH33756 1	AAH33756	cDNA sequence	Chordata	Homo sapiens
Sko_TLR 2	-	transcript	Hemichordata	Saccoglossus kowalevskii
Spu_Toll	-	transcript	Echinodermata	Strongylocentrotus purpuratus
Bflo_TLR2	-	transcript	Chordata	Branchistoma floridae
Lva_ABK58729 1	ABK58729	genomic sequence	Arthropoda	Litopennaeus vannamei
Apis_Toll	AGM20107	genomic sequence	Arthropoda	Apis mellifera
Cgi_ADV16386 1_TLR1	ADV16386	cDNA sequence	Mollusca	Crassostrea gigas
Nve_XP 032218341 2_Toll	XP_032218341	genomic sequence	Cnidaria	Nematostella vectencis
SpCont14342CoRefNew_TLR2	-	transcript	Porifera	Spongilla lacustris
Oca_scaf2913_TLR2	-	transcript	Porifera	Oscarella carmella
Dava_Scaf5_1207_TIR2	-	genomic sequence	Porifera	Dysidea avara
Dava_Scaf5_1470_TIR2	-	genomic sequence	Porifera	Dysidea avara
Dava_Scaf5_1471_TIR2	-	genomic sequence	Porifera	Dysidea avara
Emu0004g1111a_TIR	-	genomic sequence	Porifera	Ephydatia muellieri
Dava_Scaf7_817_TIR2	-	genomic sequence	Porifera	Dysidea avara
Ifas_cont25704_Toll like	-	transcript	Porifera	Ircinia fasciculata
Dava_Scaf7_818_TIR2	-	genomic sequence	Porifera	Dysidea avara
Dava_Scaf6_1816_TIR2	-	genomic sequence	Porifera	Dysidea avara
Pfi_Con10398_TLR2	-	transcript	Porifera	Petrosia fisciformis
Dava_Scaf10452_TIR2	-	genomic sequence	Porifera	Dysidea avara
Dava_Scaf10453_TIR2	-	genomic sequence	Porifera	Dysidea avara
Aqu_IgTIR2	-	transcript	Porifera	Amphimedon queenslandica
Emu0012g672a TIR	-	genomic sequence	Porifera	Ephydatia muellieri
Emu0012g665a_TIR	-	genomic sequence	Porifera	Ephydatia muellieri
Dava_Scaf13_907_TIR2	-	genomic sequence	Porifera	Dysidea avara
Ifas_cont13109_TIR2	-	transcript	Porifera	Ircinia fasciculata
Dava_Scaf14_766_TIR2	-	genomic sequence	Porifera	Dysidea avara
Dava_Scaf14_767_TIR2	-	genomic sequence	Porifera	Dysidea avara
Dava_Scaf48_7_ TIR2	-	genomic sequence	Porifera	Dysidea avara
Dava_Scaf1_2291_ TIR2	-	genomic sequence	Porifera	Dysidea avara
Dava_Scaf48_9_TIR2	-	genomic sequence	Porifera	Dysidea avara

## Sheet: Supp_Table_6
Supplementary Table 6: Details of the reads used for the genome annotation
Sample ID	Raw Reads	Trimmed Reads	Removed Reads	% of Reads used in the annotation	% of Reads not used
Sample 1	38744967	36912081	1832886	95.2694	4.73064
Sample 2	44186352	42374318	1812034	95.8991	4.10089
Sample 3	64349789	62610980	1738809	97.2979	2.70212

## Sheet: Supp_Table 7
Supplementary Table 7: Verification of the genes found in genome in independent Transcriptome and domain architecture identification of those transcripts
### Genome gene:	evm.model.c9.96	Transcriptome gene:	TRINITY_DN3958_c0_g1_i4.p1
Genome Domain	Genome Start	Genome End	Transcriptome Domain	Transcriptome Start	Transcriptome End
zf-Di19	113	144	c-SKI_SMAD_bind	113	159
zf-BED	116	156	OrsD	115	192
Sgf11	122	138	zf-BED	116	152
zf-Di19	124	183	Jas	119	158
ZnF_C2H2	126	155	zf-BED	12	45
zf-C2H2	126	139	Sgf11	126	148
zf-C2H2_4	126	155	ZnF_C2H2	129	151
c-SKI_SMAD_bind	143	190	zf-C2H2_4	129	151
OrsD	146	223	zf-C2H2	129	151
zf-BED	147	183	zf-Di19	13	77
Jas	149	188	Sgf11	14	23
Sgf11	157	179	ZnF_C2H2	15	44
ZnF_C2H2	160	182	zf-C2H2_4	16	44
zf-C2H2	160	182	zf-C2H2	16	28
zf-C2H2_4	160	182	TIR	351	505
TIR	382	536	GFRP	366	412
GFRP	397	443	TIR_2	386	477
TIR_2	417	508	TIR	387	462
TIR	418	493	c-SKI_SMAD_bind	39	108
Tudor-knot	536	569	OrsD	40	127
TIR_2	561	682	zf-BED	45	77
zf-Di19	64	108	ZnF_C2H2	51	76
zf-BED	69	108	zf-C2H2_4	51	76
c-SKI_SMAD_bind	71	139	zf-C2H2	51	76
Jas	71	107	TIR_2	530	651
OrsD	75	158	zf-Di19	82	113
Sgf11	84	105	zf-BED	85	125
ZnF_C2H2	85	107	Sgf11	91	107
zf-C2H2_4	85	107	zf-Di19	93	152
zf-C2H2	86	107	ZnF_C2H2	95	124
			zf-C2H2_4	95	124
			zf-C2H2	95	108
### Genome gene:	evm.model.c9.153	Transcriptome gene:	TRINITY_DN1302_c0_g1_i5.p1
Genome Domain	Genome Start	Genome End	Transcriptome Domain	Transcriptome Start	Transcriptome End
TIR_2	6	117	TIR_2	1	108
### Genome gene:	evm.model.c9.178	Transcriptome gene:	TRINITY_DN37937_c0_g1_i11.p1
Genome Domain	Genome Start	Genome End	Transcriptome Domain	Transcriptome Start	Transcriptome End
CCP	625	684	Sushi	56	95
Sushi	625	684	NCD3G	61	105
			TNFR_c6	62	88
			Sushi	69	120
			Ephrin_rec_like	70	93
			TNFR_c6	80	100
			Ephrin_rec_like	83	132
			CCP	860	919
			Sushi	860	919
			Ephrin_rec_like	90	132
			NCD3G	94	120
			TNFR	98	132
			TNFR_c6	98	132
### Genome gene:	evm.model.c9.208	Transcriptome gene:	TRINITY_DN37937_c0_g1_i11.p1
Genome Domain	Genome Start	Genome End	Transcriptome Domain	Transcriptome Start	Transcriptome End
CCP	563	622	Sushi	56	95
Sushi	563	622	NCD3G	61	105
			TNFR_c6	62	88
			Sushi	69	120
			Ephrin_rec_like	70	93
			TNFR_c6	80	100
			Ephrin_rec_like	83	132
			CCP	860	919
			Sushi	860	919
			Ephrin_rec_like	90	132
			NCD3G	94	120
			TNFR	98	132
			TNFR_c6	98	132
### Genome gene:	evm.model.c9.272	Transcriptome gene:	TRINITY_DN5751_c0_g1_i10.p1
Genome Domain	Genome Start	Genome End	Transcriptome Domain	Transcriptome Start	Transcriptome End
SR	63	182	SRCR	107	214
SIX1_SD	65	157	SR	95	214
SRCR	75	182
### Genome gene:	evm.model.c9.273	Transcriptome gene:	TRINITY_DN5751_c0_g1_i7.p1
Genome Domain	Genome Start	Genome End	Transcriptome Domain	Transcriptome Start	Transcriptome End
Lysozyme_like	17	168	SR	64	183
SR	64	183	SRCR_2	75	143
SRCR_2	75	157	SRCR	77	183
SRCR	77	183
### Genome gene:	evm.model.c9.507	Transcriptome gene:	TRINITY_DN6101_c0_g1_i1.p1
Genome Domain	Genome Start	Genome End	Transcriptome Domain	Transcriptome Start	Transcriptome End
TIR	252	379	TIR	252	379
TIR	253	361	TIR	253	361
DUF4062	254	322	DUF4062	254	322
TIR_2	255	355	TIR_2	255	355
DUF1863	256	339	DUF1863	256	339
### Genome gene:	evm.model.c9.533	Transcriptome gene:	TRINITY_DN6101_c0_g1_i7.p1
Genome Domain	Genome Start	Genome End	Transcriptome Domain	Transcriptome Start	Transcriptome End
TIR	252	379	TIR	252	379
TIR	253	361	TIR	253	361
DUF4062	254	322	DUF4062	254	322
TIR_2	255	355	TIR_2	255	355
DUF1863	256	339	DUF1863	256	339
### Genome gene:	evm.model.c9.658	Transcriptome gene:	TRINITY_DN3880_c0_g1_i10.p1
Genome Domain	Genome Start	Genome End	Transcriptome Domain	Transcriptome Start	Transcriptome End
DHC_N2	1102	1507	DHC_N2	1102	1507
DHC_N1	126	640	DHC_N1	126	640
AAA_6	1637	1869	AAA_6	1637	1869
AAA	1670	1808	AAA	1670	1808
AAA_30	1672	1699	AAA_30	1672	1699
AAA	1673	1737	AAA	1673	1737
IstB_IS21	1673	1692	IstB_IS21	1673	1692
RNA_helicase	1673	1749	RNA_helicase	1673	1749
AAA_24	1673	1741	AAA_24	1673	1741
AAA_5	1674	1798	AAA_5	1674	1798
AAA_16	1674	1804	AAA_16	1674	1804
AAA_22	1674	1717	AAA_22	1674	1717
AAA_28	1674	1700	AAA_28	1674	1700
AAA_14	1674	1739	AAA_14	1674	1739
DUF815	1674	1714	DUF815	1674	1714
ATP_bind_1	1674	1708	ATP_bind_1	1674	1708
AAA_18	1674	1765	AAA_18	1674	1765
Mg_chelatase	1674	1695	Mg_chelatase	1674	1695
AAA_19	1674	1697	AAA_19	1674	1697
AAA_5	1960	2096	AAA_5	1960	2096
T2SSE	2204	2327	T2SSE	2204	2327
RsgA_GTPase	2219	2303	RsgA_GTPase	2219	2303
IstB_IS21	2220	2320	IstB_IS21	2220	2320
AAA_7	2235	2490	AAA_7	2235	2490
AAA_25	2244	2366	AAA_25	2244	2366
Sigma54_activat	2245	2321	Sigma54_activat	2245	2321
AAA_16	2248	2366	AAA_16	2248	2366
NB-ARC	2249	2341	NB-ARC	2249	2341
Mg_chelatase	2252	2303	Mg_chelatase	2252	2303
ATPase_2	2252	2315	ATPase_2	2252	2315
PIF1	2253	2336	PIF1	2253	2336
AAA_30	2256	2350	AAA_30	2256	2350
ABC_tran	2256	2388	ABC_tran	2256	2388
AAA_19	2259	2319	AAA_19	2259	2319
AAA_29	2260	2291	AAA_29	2260	2291
Pox_A32	2261	2292	Pox_A32	2261	2292
AAA_22	2262	2338	AAA_22	2262	2338
DUF815	2262	2322	DUF815	2262	2322
AAA	2263	2411	AAA	2263	2411
AAA_14	2263	2353	AAA_14	2263	2353
Guanylate_kin	2263	2312	Guanylate_kin	2263	2312
AAA_24	2264	2349	AAA_24	2264	2349
NACHT	2265	2349	NACHT	2265	2349
AAA_5	2266	2405	AAA_5	2266	2405
AAA_28	2266	2326	AAA_28	2266	2326
cobW	2266	2304	cobW	2266	2304
AAA	2267	2380	AAA	2267	2380
RNA_helicase	2267	2310	RNA_helicase	2267	2310
AAA_33	2267	2332	AAA_33	2267	2332
AAA_18	2268	2359	AAA_18	2268	2359
ATP_bind_1	2269	2297	ATP_bind_1	2269	2297
AAA_8	2592	2844	AAA_8	2592	2844
MT	2844	3181	MT	2844	3181
AAA_9	3200	3420	AAA_9	3200	3420
Dynein_heavy	3562	4252	Dynein_heavy	3562	4252
### Genome gene:	evm.model.c9.784	Transcriptome gene:	TRINITY_DN8208_c0_g1_i5.p1
Genome Domain	Genome Start	Genome End	Transcriptome Domain	Transcriptome Start	Transcriptome End
C8	1020	1097	C8	1003	1073
C8	1026	1096	CLECT	528	644
transmembrane_domain	17	39	ig	629	648
CLECT	551	667	Ig_3	684	767
ig	652	671	Ig_2	684	780
Ig_3	707	790	I-set	685	780
Ig_2	707	803	ig	689	775
I-set	708	803	V-set	689	778
ig	712	798	IGc2	697	770
V-set	712	801	VWD	783	955
IGc2	720	793	VWD	793	956
VWD	806	978	C8	997	1074
VWD	816	979
### Genome gene:	evm.model.c9.942	Transcriptome gene:	TRINITY_DN18017_c0_g1_i6.p1
Genome Domain	Genome Start	Genome End	Transcriptome Domain	Transcriptome Start	Transcriptome End
TIR_2	7	125	TIR_2	7	125
### Genome gene:	evm.model.c9.1119	Transcriptome gene:	TRINITY_DN606_c1_g1_i8.p1
Genome Domain	Genome Start	Genome End	Transcriptome Domain	Transcriptome Start	Transcriptome End
### Genome gene:	evm.model.c12.356	Transcriptome gene:	TRINITY_DN7202_c0_g1_i6.p1
Genome Domain	Genome Start	Genome End	Transcriptome Domain	Transcriptome Start	Transcriptome End
RsgA_GTPase	1057	1154	DHC_N2	1307	1708
T2SSE	1075	1163	T2SSE	1761	1917
IstB_IS21	1075	1143	AAA_6	1856	2093
TsaE	1095	1151	AAA_16	1881	2035
FtsK_SpoIIIE	1098	1158	TsaE	1881	1916
AAA_16	1105	1222	AAA_30	1884	1913
Mg_chelatase	1106	1162	IstB_IS21	1884	1914
AAA_29	1110	1142	AAA	1889	2031
AAA_30	1112	1165	AAA_22	1890	1967
AAA_19	1114	1154	AAA	1892	1974
AAA	1117	1268	RNA_helicase	1892	1967
AAA_22	1118	1202	AAA_19	1892	1915
ABC_tran	1118	1184	AAA_24	1892	1968
AAA_24	1119	1205	AAA_5	1893	2022
NACHT	1119	1209	AAA_33	1893	1989
AAA_14	1119	1228	AAA_18	1893	1976
AAA_5	1120	1260	T2SSE	2160	2248
AAA_25	1120	1162	IstB_IS21	2161	2228
cobW	1120	1150	TsaE	2181	2236
AAA	1121	1198	FtsK_SpoIIIE	2183	2243
AAA_33	1121	1206	AAA_16	2190	2307
RNA_helicase	1121	1179	Mg_chelatase	2191	2247
dNK	1121	1207	AAA_29	2195	2227
AAA_18	1122	1234	AAA_30	2197	2250
RsgA_GTPase	1450	1523	AAA_19	2200	2239
T2SSE	1457	1519	AAA	2202	2353
FtsK_SpoIIIE	1457	1511	AAA_22	2203	2287
AAA_7	1461	1729	ABC_tran	2203	2268
IstB_IS21	1472	1531	AAA_24	2204	2290
AAA_25	1473	1523	AAA_5	2205	2345
TsaE	1474	1529	AAA_25	2205	2241
AAA_16	1477	1589	AAA	2206	2280
AAA_19	1480	1529	AAA_33	2206	2291
Mg_chelatase	1481	1528	RNA_helicase	2206	2264
AAA_30	1482	1527	AAA_18	2207	2319
AAA_29	1485	1514	DHC_N1	2257	2306
ABC_tran	1485	1519	DHC_N1	234	825
AAA_22	1487	1539	T2SSE	2542	2604
AAA	1488	1638	FtsK_SpoIIIE	2542	2596
AAA_24	1488	1523	AAA_7	2546	2814
AAA_14	1488	1595	IstB_IS21	2557	2616
NACHT	1490	1526	AAA_25	2558	2608
AAA_5	1491	1631	TsaE	2560	2613
cobW	1491	1522	AAA_16	2562	2674
AAA	1492	1636	AAA_19	2565	2614
AAA_33	1492	1521	Mg_chelatase	2566	2613
AAA_18	1492	1593	AAA_30	2567	2612
RNA_helicase	1492	1521	ABC_tran	2570	2603
AAA_22	1599	1674	AAA_29	2570	2599
RsgA_GTPase	1787	1868	AAA_22	2572	2624
FtsK_SpoIIIE	1793	1851	AAA	2573	2723
T2SSE	1794	1866	AAA_24	2573	2608
AAA_8	1802	2088	AAA_5	2576	2716
TsaE	1813	1865	AAA	2577	2721
AAA_16	1814	1853	AAA_33	2577	2605
IstB_IS21	1819	1898	AAA_18	2577	2678
AAA_29	1820	1848	RNA_helicase	2577	2605
Mg_chelatase	1822	1875	AAA_22	2696	2756
AAA_30	1822	1861	FtsK_SpoIIIE	2878	2935
AAA_25	1822	1918	T2SSE	2879	2949
AAA_19	1824	1866	AAA_8	2887	3173
AAA_22	1826	1922	TsaE	2898	2950
ABC_tran	1828	1954	AAA_16	2899	2938
AAA	1830	1991	AAA_29	2905	2933
AAA_14	1831	1933	IstB_IS21	2905	2982
AAA_24	1832	1853	Mg_chelatase	2907	2959
AAA_5	1833	1990	AAA_30	2907	2945
NACHT	1833	1855	AAA_25	2908	3002
cobW	1833	1876	AAA_19	2909	2950
AAA	1834	1915	AAA_22	2911	3007
AAA_33	1834	1883	ABC_tran	2913	3038
AAA_18	1834	1914	AAA	2915	3076
RNA_helicase	1834	1919	AAA_24	2917	2937
dNK	1835	1882	AAA_5	2918	3075
AAA_16	1858	1922	AAA	2919	3000
MT	2100	2437	AAA_33	2919	2967
DHC_N2	222	623	AAA_18	2919	2999
AAA_9	2461	2681	RNA_helicase	2919	3003
LRR_8	2844	2894	AAA_16	2939	3007
LRR	2858	2881	MT	3185	3522
LRR_4	2859	2899	AAA_9	3546	3766
LRR_8	2882	2940	Dynein_heavy	3906	4626
LRR_4	2882	2922
LRR	2904	2926
LRR_8	2905	2963
LRR_4	2905	2952
LRR	2927	2950
LRR_4	2928	2967
T2SSE	676	833
AAA_6	771	1008
AAA_16	795	950
IstB_IS21	796	830
TsaE	796	832
AAA_30	799	828
AAA	804	946
AAA_22	805	883
AAA	807	890
AAA_19	807	830
RNA_helicase	807	882
AAA_24	807	885
AAA_5	808	937
AAA_33	808	905
AAA_18	808	891
AAA_14	808	871
dNK	809	843
### Genome gene:	evm.model.c12.426	Transcriptome gene:	TRINITY_DN7773_c0_g1_i3.p1
Genome Domain	Genome Start	Genome End	Transcriptome Domain	Transcriptome Start	Transcriptome End
CCP	1824	1883	FTP	1104	1238
Ig_3	2223	2304	F5_F8_type_C	1112	1228
Ig_2	2224	2319	CCP	2396	2455
I-set	2225	2316	Ig_3	2795	2876
IG	2230	2318	Ig_2	2796	2891
V-set	2230	2319	I-set	2797	2888
ig	2232	2315	IG	2802	2890
F5_F8_type_C	2236	2271	V-set	2802	2891
Ig_3	2744	2813	ig	2804	2887
Ig_2	2744	2812	F5_F8_type_C	2809	2842
ig	2749	2811	Ig_3	3316	3385
V-set	2749	2807	Ig_2	3316	3383
IG	2750	2985	ig	3321	3383
ig	2892	2970	V-set	3321	3379
Ig_2	2913	2984	IG	3322	3557
I-set	2913	2982	ig	3464	3542
Ig_3	2918	2969	Ig_2	3485	3556
V-set	2932	2985	I-set	3485	3554
I-set	2990	3016	Ig_3	3490	3541
Ig_3	2991	3021	V-set	3504	3557
Ig_2	2991	3048	I-set	3562	3588
ig	2993	3034	Ig_3	3563	3593
V-set	2993	3048	Ig_2	3563	3619
IG	2995	3195	ig	3565	3606
Ig_2	3109	3194	V-set	3565	3619
Ig_3	3116	3178	IG	3567	3767
V-set	3122	3195	Ig_2	3681	3766
ig	3125	3189	Ig_3	3688	3750
I-set	3132	3194	V-set	3694	3767
Ig_3	3197	3294	ig	3698	3761
ig	3200	3311	I-set	3704	3766
V-set	3200	3257	Ig_3	3769	3866
IG_like	3202	3319	ig	3772	3883
Ig_2	3202	3254	V-set	3772	3828
F5_F8_type_C	3231	3286	IG_like	3774	3891
Ig_2	3318	3422	F5_F8_type_C	3804	3857
Ig_3	3320	3400	Ig_2	3890	3994
I-set	3320	3411	Ig_3	3892	3972
V-set	3323	3423	I-set	3892	3983
ig	3324	3406	V-set	3895	3995
IG	3325	3423	ig	3896	3978
SR	3958	4063	IG	3897	3995
SRCR	3967	4063	SR	4530	4635
SRCR_2	3972	4069	SRCR	4539	4635
SR	4070	4198	SRCR_2	4544	4641
SRCR	4079	4198	SR	4642	4770
SRCR_2	4086	4133	SRCR	4651	4770
FTP	532	666	SRCR_2	4658	4705
F5_F8_type_C	540	658
### Genome gene:	evm.model.c12.457	Transcriptome gene:	TRINITY_DN54351_c0_g3_i2.p1
Genome Domain	Genome Start	Genome End	Transcriptome Domain	Transcriptome Start	Transcriptome End
CLECT	203	335	Lectin_C	212	292
Lectin_C	212	335	CLECT	37	202
CLECT	37	202	Lectin_C	52	203
Lectin_C	52	203
### Genome gene:	evm.model.c12.458	Transcriptome gene:	TRINITY_DN1230_c10_g1_i17.p1
Genome Domain	Genome Start	Genome End	Transcriptome Domain	Transcriptome Start	Transcriptome End
Xlink	124	195	CLECT	204	336
CLECT	204	336	Lectin_C	213	337
Xlink	206	248	CLECT	40	203
Lectin_C	213	337	Lectin_C	55	204
CLECT	40	203
Xlink	44	82
Lectin_C	55	204
### Genome gene:	evm.model.c12.459	Transcriptome gene:	TRINITY_DN2676_c0_g1_i23.p2
Genome Domain	Genome Start	Genome End	Transcriptome Domain	Transcriptome Start	Transcriptome End
CLECT	199	340	CLECT	199	340
Lectin_C	215	340	Lectin_C	215	340
CLECT	37	181	CLECT	37	181
Lectin_C	53	211	Lectin_C	53	211
### Genome gene:	evm.model.c12.473	Transcriptome gene:	TRINITY_DN2649_c4_g1_i10.p1
Genome Domain	Genome Start	Genome End	Transcriptome Domain	Transcriptome Start	Transcriptome End
WD40	1019	1058	WD40	1019	1058
WD40	1021	1058	WD40	1021	1058
WD40	1061	1107	WD40	1061	1107
WD40	1075	1107	WD40	1074	1107
WD40	1109	1148	WD40	1109	1148
WD40	1110	1148	WD40	1110	1148
DAP3	1151	1240	DAP3	1151	1240
WD40	1156	1192	WD40	1156	1192
WD40	1158	1192	WD40	1158	1192
WD40	1369	1408	WD40	1369	1408
WD40	1370	1408	WD40	1370	1408
AAA_16	325	484	AAA_16	325	484
DUF4062	34	162	DUF4062	34	162
WD40	884	919	WD40	884	919
WD40	889	919	WD40	888	919
WD40	979	1017	WD40	979	1017
### Genome gene:	evm.model.c12.649	Transcriptome gene:	TRINITY_DN10514_c0_g1_i1.p1
Genome Domain	Genome Start	Genome End	Transcriptome Domain	Transcriptome Start	Transcriptome End
SRCR	121	213	TSP1	1	40
TSP1	143	195	TSP_1	1	39
TSP_1	144	194	SRCR	104	197
Cauli_VI	146	171	SRCR_2	122	200
SRCR	179	253	TSP_1	173	182
TSP1	200	252	F5_F8_type_C	181	212
TSP_1	201	251	SRCR_2	193	228
Cauli_VI	203	228	SRCR	20	110
SR	254	352	SRCR	201	251
SRCR	259	352	TSP_1	202	248
SRCR	26	100	TSP1	203	248
SRCR_2	277	358	FTP	259	390
TSP_1	328	336	F5_F8_type_C	266	361
TSP_1	357	403	SRCR_2	291	331
TSP1	358	403	TSP1	45	97
SRCR	359	399	TSP_1	46	96
FTP	414	545	SR	99	197
F5_F8_type_C	421	514
Cauli_VI	422	437
TSP1	86	138
TSP_1	87	137
Cauli_VI	87	114
SRCR	94	156
### Genome gene:	evm.model.c12.670	Transcriptome gene:	TRINITY_DN2854_c0_g1_i7.p1
Genome Domain	Genome Start	Genome End	Transcriptome Domain	Transcriptome Start	Transcriptome End
TsaE	133	186	TsaE	133	186
AAA_25	143	189	AAA_25	143	189
IstB_IS21	144	238	IstB_IS21	144	238
KAP_NTPase	144	180	KAP_NTPase	144	180
AAA_11	144	246	AAA_11	144	246
AAA_16	145	276	AAA_16	145	276
TIP49	145	255	TIP49	145	255
AAA_30	146	194	AAA_30	146	194
PhoH	146	183	PhoH	146	183
ATPase	147	187	ATPase	147	187
AAA_19	147	189	AAA_19	147	189
Mg_chelatase	147	218	Mg_chelatase	147	218
ABC_tran	148	282	ABC_tran	148	282
ATPase_2	149	200	ATPase_2	149	200
RuvB_N	150	197	RuvB_N	150	197
DUF815	150	233	DUF815	150	233
AAA	151	302	AAA	151	302
AAA_22	151	279	AAA_22	151	279
AAA_14	151	282	AAA_14	151	282
AAA_24	152	252	AAA_24	152	252
AAA_2	152	285	AAA_2	152	285
PduV-EutP	152	197	PduV-EutP	152	197
DUF2075	152	253	DUF2075	152	253
NACHT	153	287	NACHT	153	287
AAA_33	154	266	AAA_33	154	266
AAA_5	154	291	AAA_5	154	291
AAA_28	154	223	AAA_28	154	223
AAA_3	154	190	AAA_3	154	190
AAA	155	300	AAA	155	300
AAA_18	155	243	AAA_18	155	243
Viral_helicase1	155	246	Viral_helicase1	155	246
RNA_helicase	155	238	RNA_helicase	155	238
Cytidylate_kin	155	193	Cytidylate_kin	155	193
AAA_17	158	248	AAA_17	158	248
ATPase	172	281	ATPase	172	281
ATPase_2	181	283	ATPase_2	181	283
AAA_25	182	278	AAA_25	182	278
KAP_NTPase	188	244	KAP_NTPase	188	244
AAA_19	203	244	AAA_19	203	244
PhoH	226	297	PhoH	226	297
DUF815	248	295	DUF815	248	295
### Genome gene:	evm.model.c12.804	Transcriptome gene:	TRINITY_DN7539_c1_g3_i7.p1
Genome Domain	Genome Start	Genome End	Transcriptome Domain	Transcriptome Start	Transcriptome End
CLECT	189	324	CLECT	189	324
Lectin_C	198	300	Lectin_C	198	300
CLECT	27	188	CLECT	27	188
Lectin_C	46	189	Lectin_C	46	189
### Genome gene:	evm.model.c5.462	Transcriptome gene:	TRINITY_DN6732_c0_g1_i1.p1
Genome Domain	Genome Start	Genome End	Transcriptome Domain	Transcriptome Start	Transcriptome End
Lectin_C	198	287	Lectin_C	123	212
EB	240	298	EB	165	223
CLECT	287	433	CLECT	212	358
Lectin_C	317	434	Lectin_C	242	359
EB	407	436	CLECT	361	474
CLECT	436	549	Lectin_C	370	475
Lectin_C	445	550
### Genome gene:	evm.model.c5.526	Transcriptome gene:	TRINITY_DN7295_c0_g1_i7.p1
Genome Domain	Genome Start	Genome End	Transcriptome Domain	Transcriptome Start	Transcriptome End
Peptidase_S41_N	127	215	Peptidase_S41_N	127	215
MMR_HSR1	140	250	MMR_HSR1	140	250
AAA_PrkA	178	260	AAA_PrkA	178	260
Peptidase_S41_N	292	369	Peptidase_S41_N	292	369
AAA_18	307	403	AAA_18	307	403
RuvB_N	412	612	RuvB_N	412	612
RsgA_GTPase	415	497	RsgA_GTPase	415	497
AAA_PrkA	417	496	AAA_PrkA	417	496
IstB_IS21	423	556	IstB_IS21	423	556
AAA_16	432	523	AAA_16	432	523
TsaE	436	488	TsaE	436	488
AAA_23	438	661	AAA_23	438	661
TIP49	439	499	TIP49	439	499
AAA_19	448	489	AAA_19	448	489
AAA_30	450	550	AAA_30	450	550
ABC_tran	452	557	ABC_tran	452	557
AAA_22	453	584	AAA_22	453	584
AAA	455	600	AAA	455	600
AAA_14	455	579	AAA_14	455	579
AAA_2	456	598	AAA_2	456	598
NACHT	457	615	NACHT	457	615
AAA_5	458	593	AAA_5	458	593
NTPase_1	458	507	NTPase_1	458	507
AAA_3	458	584	AAA_3	458	584
MMR_HSR1	458	532	MMR_HSR1	458	532
AAA_33	458	524	AAA_33	458	524
AAA_28	458	498	AAA_28	458	498
AAA	459	600	AAA	459	600
AAA_18	459	542	AAA_18	459	542
RNA_helicase	459	580	RNA_helicase	459	580
AAA_16	492	560	AAA_16	492	560
AAA_19	501	551	AAA_19	501	551
NTPase_1	504	556	NTPase_1	504	556
TIP49	577	641	TIP49	577	641
AAA_28	597	668	AAA_28	597	668
Lon_C	676	886	Lon_C	676	886
ChlI	729	853	ChlI	729	853
LON	78	308	LON	78	308
LON_substr_bdg	78	308	LON_substr_bdg	78	308
NTPase_1	96	154	NTPase_1	96	154
### Genome gene:	evm.model.c5.545	Transcriptome gene:	TRINITY_DN7200_c1_g1_i12.p1
Genome Domain	Genome Start	Genome End	Transcriptome Domain	Transcriptome Start	Transcriptome End
TIR_2	1	69	TIR	1086	1218
EF-hand_5	262	274	TIR_2	1089	1188
EF-hand_7	267	331	TIR	1103	1181
EF-hand_5	267	294	EF-hand_7	1387	1451
EFh	269	297	EFh	1389	1417
EF-hand_1	269	297	EF-hand_1	1389	1417
EF-hand_6	269	298	EF-hand_6	1389	1418
EF-hand_8	281	333	EF-hand_8	1401	1453
EFh	305	333	EFh	1425	1453
EF-hand_1	305	333	EF-hand_1	1425	1453
EF-hand_5	305	330	EF-hand_6	1429	1459
EF-hand_6	309	341
### Genome gene:	evm.model.c5.552	Transcriptome gene:	TRINITY_DN113_c0_g1_i16.p1
Genome Domain	Genome Start	Genome End	Transcriptome Domain	Transcriptome Start	Transcriptome End
SR	146	266	Sushi	1042	1079
SRCR	159	266	Ldl_recept_a	1055	1077
SRCR_2	163	271	LDLa	1076	1117
SRCR	349	391	Ldl_recept_a	1090	1115
LDLa	384	425	Ldl_recept_a	1238	1280
LDLa	547	590	LDLa	1239	1282
LDLa	646	682	Ldl_recept_a	1337	1370
			LDLa	1338	1374
			LDLa	1502	1541
			Ldl_recept_a	1506	1539
			SRCR	1511	1578
			WSC	1531	1583
			Ldl_recept_a	1538	1575
			LDLa	1542	1577
			transmembrane_domain	1589	1611
			transmembrane_domain	1624	1646
			transmembrane_domain	1661	1683
			transmembrane_domain	1709	1731
			7tm_1	1783	1932
			transmembrane_domain	1827	1849
			transmembrane_domain	1883	1905
			transmembrane_domain	1910	1932
			F5_F8_type_C	37	114
			FTP	38	164
			CCP	619	672
			Sushi	619	672
			SR	838	958
			SRCR	851	958
			SRCR_2	855	962
			F5_F8_type_C	896	955
			WSC	920	965
			SRCR	99	143
### Genome gene:	evm.model.c5.822	Transcriptome gene:	TRINITY_DN17132_c0_g1_i6.p1
Genome Domain	Genome Start	Genome End	Transcriptome Domain	Transcriptome Start	Transcriptome End
ShKT	144	178	ShKT	144	178
ShK	144	177	ShK	144	177
ShK	178	216	ShK	178	216
ShKT	179	217	ShKT	179	217
SR	27	132	SR	27	132
SRCR	32	132	SRCR	32	132
ShK	96	140	ShK	96	140
### Genome gene:	evm.model.c5.1196	Transcriptome gene:	TRINITY_DN5319_c2_g1_i3.p1
Genome Domain	Genome Start	Genome End	Transcriptome Domain	Transcriptome Start	Transcriptome End
DUF815	167	298	DUF815	167	298
ATPase	189	248	ATPase	189	248
AAA_25	193	251	AAA_25	193	251
RuvB_N	198	299	RuvB_N	198	299
AAA_16	210	264	AAA_16	210	264
Zeta_toxin	211	260	Zeta_toxin	211	260
IstB_IS21	214	257	IstB_IS21	214	257
TIP49	217	276	NB-ARC	215	258
AAA_30	218	299	TIP49	217	276
AAA_2	219	332	AAA_30	218	299
AAA_22	219	254	AAA_2	219	332
Mg_chelatase	219	250	AAA_22	219	254
AAA	220	359	Mg_chelatase	219	250
AAA_14	221	330	AAA	220	359
AAA_24	221	334	AAA_14	221	330
DUF2075	221	280	AAA_24	221	334
NACHT	222	250	DUF2075	221	280
AAA_5	223	345	NACHT	222	250
AAA_3	223	260	AAA_5	223	345
AAA_28	223	289	AAA_3	223	260
AAA	224	357	AAA_28	223	289
AAA_33	224	289	AAA	224	357
RNA_helicase	224	310	AAA_33	224	289
AAA_18	224	344	RNA_helicase	224	310
SKI	230	272	AAA_18	224	344
AAA_22	242	338	SKI	230	272
AAA_25	248	332	AAA_22	242	338
ATPase	250	320	AAA_25	248	332
NACHT	252	320	ATPase	250	320
AAA_16	254	319	NACHT	252	320
AAA_3	351	441	AAA_16	254	319
			AAA_3	351	441
### Genome gene:	evm.model.c5.1340	Transcriptome gene:	TRINITY_DN4081_c0_g1_i5.p1
Genome Domain	Genome Start	Genome End	Transcriptome Domain	Transcriptome Start	Transcriptome End
PhoH	121	206	PhoH	120	208
AAA_22	178	334	AAA_22	198	334
TIP49	20	411	TIP49	20	411
RuvB_N	20	101	RuvB_N	20	101
AAA	241	337	AAA	247	339
AAA_25	250	293	AAA_25	249	295
AAA_30	257	329	AAA_30	257	329
TsaE	263	304	AAA_5	263	333
AAA_5	266	333	TsaE	263	304
Sigma54_activat	278	323	Sigma54_activat	278	323
Mg_chelatase	286	331	Mg_chelatase	286	331
RuvB_N	289	390	RuvB_N	289	391
AAA_5	353	463	AAA_5	353	461
Mg_chelatase	43	125	ATPase	42	182
TsaE	47	110	Mg_chelatase	43	125
Sigma54_activat	49	110	TsaE	47	110
ATPase	49	178	Sigma54_activat	49	111
AAA_11	55	252	PhoH	54	102
PhoH	55	102	AAA_16	56	325
DnaB_C	57	199	AAA_25	56	119
AAA_16	57	325	GATase	56	280
AAA_25	57	119	DnaB_C	57	199
GATase	57	280	AAA_11	57	255
AAA_19	60	326	AAA_19	60	326
Zeta_toxin	60	102	Zeta_toxin	60	102
AAA_30	60	216	AAA_30	60	216
AAA	68	360	AAA	68	360
AAA_22	68	197	AAA_22	68	198
DUF2075	69	170	DUF2075	69	172
AAA_23	69	290	AAA_23	69	290
NACHT	70	134	NACHT	70	134
AAA_5	71	138	AAA_5	71	140
AAA	72	142	AAA	72	142
### Genome gene:	evm.model.c5.1369	Transcriptome gene:	TRINITY_DN11695_c0_g1_i6.p1
Genome Domain	Genome Start	Genome End	Transcriptome Domain	Transcriptome Start	Transcriptome End
SRCR	176	209	SRCR	176	209
SR	276	388	SR	276	388
SRCR	279	388	SRCR	279	388
Tryp_SPc	29	263	Tryp_SPc	29	263
Trypsin	30	263	Trypsin	30	263
Trypsin_2	55	237	Trypsin_2	55	237
### Genome gene:	evm.model.c3.60	Transcriptome gene:	TRINITY_DN2845_c0_g3_i5.p1
Genome Domain	Genome Start	Genome End	Transcriptome Domain	Transcriptome Start	Transcriptome End
RsgA_GTPase	100	154	Mg_chelatase	1004	1097
Sigma54_activat	105	165	T2SSE	1224	1284
IstB_IS21	107	172	RsgA_GTPase	1230	1283
TsaE	108	164	Sigma54_activat	1234	1295
Sigma54_activ_2	108	227	IstB_IS21	1236	1300
AAA_25	110	164	TsaE	1237	1293
TniB	110	149	Sigma54_activ_2	1238	1356
AAA_16	111	168	TniB	1239	1278
ABC_tran	115	152	AAA_25	1239	1293
AAA_29	116	153	AAA_16	1240	1296
RuvB_N	116	290	RuvB_N	1243	1418
AAA_19	120	159	ATPase	1243	1278
AAA	124	279	ABC_tran	1244	1281
Mg_chelatase	124	155	AAA_29	1245	1282
AAA_22	125	186	AAA_19	1249	1288
AAA_14	125	251	AAA	1253	1408
PduV-EutP	125	156	Mg_chelatase	1253	1283
AAA_24	125	152	AAA_14	1254	1380
NACHT	126	154	AAA_22	1254	1315
AAA_5	127	268	PduV-EutP	1254	1285
AAA_3	127	270	AAA_24	1254	1281
AAA_28	127	148	SRP54	1254	1283
AAA	128	274	NACHT	1255	1283
AAA_18	128	244	CPT	1255	1353
RNA_helicase	128	163	AAA_5	1256	1397
AAA_33	128	231	AAA_3	1256	1399
MMR_HSR1	128	147	AAA_28	1256	1277
Viral_helicase1	129	228	NTPase_1	1256	1283
Mg_chelatase	186	268	Roc	1256	1279
Sigma54_activat	188	252	AAA	1257	1403
VWA	3087	3266	AAA_18	1257	1373
VWA_2	3090	3202	RNA_helicase	1257	1292
T2SSE	388	470	AAA_33	1257	1359
Mg_chelatase	410	482	MMR_HSR1	1257	1275
RsgA_GTPase	414	470	Dynein_heavy	1309	1383
Sigma54_activat	415	532	Mg_chelatase	1315	1397
TsaE	416	465	Sigma54_activat	1317	1380
AAA_25	417	454	T2SSE	1518	1599
AAA_16	420	476	Mg_chelatase	1539	1611
IstB_IS21	420	478	RsgA_GTPase	1543	1599
RuvB_N	423	475	Sigma54_activat	1544	1660
AAA_19	423	465	TsaE	1545	1594
Sigma54_activ_2	424	474	AAA_25	1546	1583
AAA_29	428	467	AAA_16	1549	1605
ABC_tran	430	483	IstB_IS21	1549	1607
AAA	431	583	ATPase	1549	1582
AAA_22	431	478	AAA_19	1552	1594
AAA_14	431	533	RuvB_N	1553	1604
PduV-EutP	432	473	Sigma54_activ_2	1554	1602
AAA_24	432	467	AAA_29	1557	1596
NACHT	433	460	ABC_tran	1559	1612
AAA_5	434	574	AAA	1560	1712
AAA_3	434	576	AAA_14	1560	1663
MMR_HSR1	434	471	AAA_22	1560	1607
AAA_28	434	467	PduV-EutP	1561	1601
AAA	435	520	AAA_24	1561	1596
AAA_18	435	521	SRP54	1561	1595
RNA_helicase	435	473	NACHT	1562	1589
AAA_33	435	525	CPT	1562	1625
Viral_helicase1	435	524	AAA_5	1563	1703
Mg_chelatase	484	569	AAA_3	1563	1705
T2SSE	711	767	AAA_28	1563	1596
RsgA_GTPase	712	772	MMR_HSR1	1563	1600
AAA_25	713	766	NTPase_1	1563	1600
IstB_IS21	715	785	Roc	1563	1585
AAA_16	716	875	AAA	1564	1646
Sigma54_activat	719	770	AAA_18	1564	1650
TniB	719	820	RNA_helicase	1564	1602
Mg_chelatase	721	790	AAA_33	1564	1654
TsaE	721	777	CbiA	1564	1612
AAA_29	727	763	dNK	1564	1599
ABC_tran	728	768	Mg_chelatase	1613	1696
AAA_19	728	764	Dynein_heavy	1621	1774
AAA	736	968	T2SSE	1840	1896
AAA_24	736	800	RsgA_GTPase	1841	1901
AAA_22	737	826	AAA_25	1842	1894
AAA_14	737	801	AAA_16	1845	2003
AAA_5	739	806	IstB_IS21	1845	1910
AAA_33	739	811	Sigma54_activat	1848	1896
PduV-EutP	739	760	TniB	1848	1949
NACHT	739	767	TsaE	1850	1906
MMR_HSR1	739	769	Mg_chelatase	1850	1906
AAA	740	818	AAA_29	1856	1892
RNA_helicase	740	778	ABC_tran	1857	1897
AAA_28	740	790	ATPase	1863	1892
AAA_18	741	824	AAA	1865	2097
Viral_helicase1	748	805	AAA_24	1865	1929
AAA_5	834	958	AAA_14	1866	1930
GAT	840	872	AAA_22	1866	1955
T2SSE	94	155	AAA_5	1868	1934
			AAA_33	1868	1939
			PduV-EutP	1868	1888
			MMR_HSR1	1868	1898
			CPT	1868	1930
			SRP54	1868	1897
			AAA	1869	1947
			RNA_helicase	1869	1907
			AAA_28	1869	1915
			Roc	1869	1894
			AAA_18	1870	1953
			AAA_5	1963	2087
			Dynein_heavy	2007	2097
			T2SSE	217	298
			TsaE	239	297
			Sigma54_activat	242	304
			Sigma54_activ_2	243	293
			TniB	246	308
			ATPase	246	313
			AAA_16	249	304
			Mg_chelatase	252	305
			AAA_19	255	300
			ABC_tran	256	443
			AAA_29	257	288
			AAA_22	260	319
			AAA	262	400
			AAA_14	262	387
			AAA_24	262	361
			PduV-EutP	263	322
			NACHT	264	385
			SRP54	264	301
			AAA_5	265	409
			AAA_3	265	396
			AAA	266	350
			AAA_18	266	324
			RNA_helicase	266	313
			AAA_33	266	303
			dNK	266	301
			Roc	266	304
			CbiA	267	466
			Dynein_heavy	310	392
			RuvB_N	397	425
			VWA	4216	4395
			VWA	4218	4368
			VWA_2	4219	4331
			T2SSE	536	597
			RsgA_GTPase	540	604
			TniB	542	602
			Sigma54_activat	544	608
			TsaE	545	597
			IstB_IS21	545	600
			Sigma54_activ_2	546	639
			Mg_chelatase	547	594
			Dynein_heavy	548	607
			AAA_16	549	743
			RuvB_N	552	620
			ABC_tran	555	714
			AAA_19	556	600
			ATPase	556	641
			AAA_29	557	593
			AAA_25	561	593
			AAA_22	562	613
			AAA	564	792
			AAA_14	564	690
			PduV-EutP	565	597
			SRP54	565	600
			NACHT	566	593
			AAA_24	566	710
			AAA_5	567	621
			AAA_3	567	615
			AAA_28	567	600
			NTPase_1	567	597
			AAA	568	695
			AAA_18	568	719
			RNA_helicase	568	606
			AAA_33	568	718
			CbiA	568	830
			Roc	568	600
			Dynein_heavy	645	805
			AAA_14	657	759
			AAA_5	676	782
			AAA_3	685	784
			Sigma54_activat	701	770
			Mg_chelatase	702	793
			T2SSE	910	1000
			RsgA_GTPase	924	995
			TniB	931	993
			RuvB_N	934	990
			Sigma54_activat	937	1089
			TsaE	939	1003
			Sigma54_activ_2	939	1019
			AAA_25	939	979
			AAA_16	940	1056
			IstB_IS21	943	1053
			Mg_chelatase	944	1008
			ABC_tran	946	1050
			Dynein_heavy	948	1087
			AAA_29	950	990
			AAA_19	950	984
			AAA_22	952	1064
			AAA	956	1105
			AAA_14	956	1064
			AAA_24	956	991
			PduV-EutP	958	995
			AAA_5	959	1095
			AAA_3	959	1097
			AAA_28	959	1037
			MMR_HSR1	959	1010
			CPT	959	1057
			AAA	960	1096
			AAA_18	960	1051
			RNA_helicase	960	1006
			AAA_33	960	1053
			dNK	960	1006
			Roc	960	980
### Genome gene:	evm.model.c3.178	Transcriptome gene:	TRINITY_DN764_c0_g1_i2.p1
Genome Domain	Genome Start	Genome End	Transcriptome Domain	Transcriptome Start	Transcriptome End
AAA_30	100	144	T2SSE	10	161
SMC_N	102	148	AAA_5	150	224
ATP-synt_ab	104	202	AAA_30	151	251
AAA_22	106	286	AAA_23	153	248
AAA_23	106	131	SMC_N	162	275
AAA	108	301	AAA_21	171	259
AAA_24	108	167	NTPase_1	173	280
NACHT	110	140	TsaE	54	123
PduV-EutP	110	137	AAA_16	59	243
cobW	110	140	KAP_NTPase	63	212
AAA_21	111	152	RsgA_GTPase	67	122
NTPase_1	111	154	Rad51	69	118
MobB	111	149	AAA_29	71	111
AAA_33	111	287	ABC_tran	73	226
PRK	111	149	AAA_30	75	118
MMR_HSR1	111	152	SMC_N	77	122
AAA_18	112	215	NB-ARC	77	111
RNA_helicase	112	152	ATP-synt_ab	78	209
AAA_5	112	141	AAA_22	80	260
ATP_bind_1	114	146	AAA_23	81	105
AAA_5	176	275	AAA	82	275
AAA_30	179	277	AAA_24	82	141
AAA_23	179	273	NACHT	84	114
SMC_N	188	301	PduV-EutP	84	111
AAA_21	198	285	cobW	84	114
T2SSE	2	187	AAA_21	85	126
NTPase_1	200	306	NTPase_1	85	128
TsaE	81	149	MobB	85	123
AAA_16	85	277	AAA_33	85	260
KAP_NTPase	89	231	PRK	85	123
RsgA_GTPase	93	148	MMR_HSR1	85	126
Rad51	95	144	AAA_18	86	189
AAA_29	97	137	AAA_5	86	115
ABC_tran	99	252	RNA_helicase	86	126
			ATP_bind_1	88	120
### Genome gene:	evm.model.c3.504	Transcriptome gene:	TRINITY_DN6274_c0_g1_i6.p1
Genome Domain	Genome Start	Genome End	Transcriptome Domain	Transcriptome Start	Transcriptome End
SR	400	505	SR	400	505
SRCR	407	505	SRCR	406	505
transmembrane_domain	514	536	transmembrane_domain	514	536
Neuro_bHLH	552	633	Neuro_bHLH	552	633
STYKc	632	976	STYKc	632	976
Pkinase_Tyr	644	887	Pkinase_Tyr	644	887
Pkinase	647	977	Pkinase	647	977
Neuro_bHLH	854	933	Neuro_bHLH	854	933
Pkinase_Tyr	924	976	Pkinase_Tyr	924	976
Neuro_bHLH	947	1022	Neuro_bHLH	947	1022
### Genome gene:	evm.model.c3.1066	Transcriptome gene:	TRINITY_DN2233_c0_g2_i2.p1
Genome Domain	Genome Start	Genome End	Transcriptome Domain	Transcriptome Start	Transcriptome End
Ephrin_rec_like	121	157	SRCR_2	105	196
TSP1	129	181	VWD	248	416
TSP_1	130	180	VWD	257	416
SR	183	283	Ephrin_rec_like	28	58
SRCR	188	283	TSP1	30	82
SRCR_2	204	294	TSP_1	31	81
SR	24	122	SRCR	440	511
VWD	347	515	C8	448	528
VWD	356	515	Ephrin_rec_like	555	587
SRCR	36	122	VWC	583	642
SRCR_2	45	125	SRCR	595	672
SRCR	539	609	Ephrin_rec_like	597	623
C8	547	627	TSP_1	598	625
Ephrin_rec_like	654	686	Ig_2	646	730
VWC	682	741	Ig_3	647	716
SRCR	694	771	I-set	647	730
Ephrin_rec_like	696	721	ig	649	719
TSP_1	697	724	V-set	649	692
Ig_2	745	829	IG	651	731
Ig_3	746	815	V-set	685	731
I-set	746	829	Ephrin_rec_like	737	783
ig	748	818	Ephrin_rec_like	740	783
V-set	748	791	Ephrin_rec_like	792	835
IG	750	830	Ephrin_rec_like	792	835
V-set	783	830	SR	84	184
Ephrin_rec_like	839	882	TSP_1	849	884
Ephrin_rec_like	839	882	Ig_3	850	922
Ephrin_rec_like	891	934	SRCR	853	919
Ephrin_rec_like	891	934	Ig_2	856	936
TSP_1	948	983	ig	861	931
Ig_3	950	1021	IG_like	865	937
SRCR	954	1017	V-set	889	937
Ig_2	955	1035	SRCR	89	184
TSP_1	96	116	I-set	891	936
ig	960	1030
IG_like	964	1036
V-set	988	1036
I-set	990	1035
### Genome gene:	evm.model.c3.1403	Transcriptome gene:	TRINITY_DN806_c0_g1_i11.p1
Genome Domain	Genome Start	Genome End	Transcriptome Domain	Transcriptome Start	Transcriptome End
CLECT	10	133	CLECT	10	133
Lectin_C	30	134	Lectin_C	30	134
Lectin_C	663	721	HormR	425	498
GPS	692	736	Cnd1	496	612
GPS	694	729	DUF1191	656	785
7tm_2	743	978	Lectin_C	662	721
transmembrane_domain	746	768	GPS	692	736
transmembrane_domain	781	799	GPS	694	729
transmembrane_domain	814	836	7tm_2	743	978
transmembrane_domain	849	871	transmembrane_domain	746	768
transmembrane_domain	891	913	transmembrane_domain	781	799
transmembrane_domain	933	955	transmembrane_domain	814	836
transmembrane_domain	965	987	transmembrane_domain	849	871
			transmembrane_domain	891	913
			transmembrane_domain	933	955
			transmembrane_domain	965	987
### Genome gene:	evm.model.c3.1471	Transcriptome gene:	TRINITY_DN5845_c1_g1_i1.p1
Genome Domain	Genome Start	Genome End	Transcriptome Domain	Transcriptome Start	Transcriptome End
SR	126	225	SR	171	270
SRCR	138	225	SRCR	181	270
YecR	146	212	YecR	191	257
SRCR_2	150	226	SRCR_2	195	271
SR	21	119	SR	276	371
SR	231	326	SRCR	283	371
SRCR	238	326	SRCR_2	297	377
SRCR_2	252	332	YecR	302	360
YecR	257	315	SR	66	164
SRCR	33	119	SRCR	78	164
transmembrane_domain	355	374	YecR	87	130
YecR	42	86	SRCR_2	88	131
SRCR_2	43	95
### Genome gene:	evm.model.c2.254	Transcriptome gene:	TRINITY_DN605_c1_g1_i8.p1
Genome Domain	Genome Start	Genome End	Transcriptome Domain	Transcriptome Start	Transcriptome End
Put_Phosphatase	107	134	SMC_N	123	284
SMC_N	125	284	FtsK_SpoIIIE	151	203
FtsK_SpoIIIE	153	202	AAA_21	169	268
Dynamin_N	165	268	AAA_25	180	268
AAA_21	169	268	AAA_22	204	264
AAA_25	178	268	NTPase_1	206	282
NTPase_1	206	284	AAA_24	239	277
Put_Phosphatase	228	335	ABC2_membrane	382	594
AAA_24	239	280	transmembrane_domain	406	423
ABC2_membrane	382	594	transmembrane_domain	436	458
transmembrane_domain	406	423	transmembrane_domain	478	500
transmembrane_domain	436	458	transmembrane_domain	513	535
transmembrane_domain	478	500	transmembrane_domain	545	564
transmembrane_domain	513	535	RsgA_GTPase	55	135
transmembrane_domain	545	564	transmembrane_domain	569	586
transmembrane_domain	569	586	transmembrane_domain	626	648
RsgA_GTPase	60	135	FtsK_SpoIIIE	73	115
transmembrane_domain	626	648	ABC_ATPase	74	115
FtsK_SpoIIIE	72	115	AAA_16	79	225
ABC_ATPase	74	115	ABC_tran	82	235
AAA_16	79	225	AAA_25	83	117
ABC_tran	82	235	SMC_N	84	114
AAA_25	83	117	AAA_29	84	114
SMC_N	84	114	AAA_30	85	116
AAA_29	84	114	AAA_22	89	151
AAA_30	85	116	AAA_23	90	144
AAA_22	89	154	AAA	91	302
AAA_23	90	114	AAA_24	93	186
AAA	91	284	NACHT	93	115
AAA_24	93	180	cobW	93	125
NACHT	93	115	AAA_21	94	141
cobW	93	125	AAA_28	94	182
AAA_21	94	144	MMR_HSR1	94	198
AAA_28	94	152	AAA_33	94	193
MMR_HSR1	94	197	NTPase_1	94	143
AAA_33	94	195	MobB	94	138
MobB	94	139	AAA_18	95	188
NTPase_1	94	142	Dynamin_N	95	268
AAA_18	95	182
Dynamin_N	95	125
### Genome gene:	evm.model.c2.339	Transcriptome gene:	TRINITY_DN6652_c0_g1_i2.p1
Genome Domain	Genome Start	Genome End	Transcriptome Domain	Transcriptome Start	Transcriptome End
DUF5487	152	215	DUF5487	176	239
CLECT	18	184	CLECT	42	208
Lectin_C	36	137	Lectin_C	60	161
### Genome gene:	evm.model.c2.772	Transcriptome gene:	TRINITY_DN12059_c0_g1_i65.p1
Genome Domain	Genome Start	Genome End	Transcriptome Domain	Transcriptome Start	Transcriptome End
WD40	1127	1165	CLECT	1005	1149
LY	1130	1171	Lectin_C	1036	1150
PQQ_3	1132	1168	Thyroglobulin_1	113	162
Str_synth	1141	1195	CLECT	1173	1299
LY	1396	1438	Lectin_C	1192	1300
Str_synth	1497	1561	TY	126	174
WD40	1524	1559	TIL	1295	1314
LY	1672	1714	CLECT	792	920
PQQ_3	1680	1711	Lectin_C	809	921
Str_synth	1684	1699	TIL	971	1023
WD40	1796	1837
LY	1980	2022
Str_synth	1996	2045
LY	2601	2643
LY	3632	3674
Thyroglobulin_1	3802	3851
TY	3815	3863
WD40	3817	3865
WD40	4346	4382
PQQ_3	4352	4385
Kelch_6	4373	4387
CLECT	4481	4609
Lectin_C	4498	4610
TIL	4660	4712
CLECT	4694	4838
Lectin_C	4725	4839
CLECT	4862	4988
Lectin_C	4881	4989
LY	5544	5586
Str_synth	5557	5619
CLECT	5781	5908
Lectin_C	5799	5909
CLECT	5966	6098
Lectin_C	5983	6099
BTB_3	5993	6043
CLECT	6253	6385
Lectin_C	6270	6386
BTB_3	6281	6329
CLECT	6554	6688
Lectin_C	6572	6688
CLECT	6754	6879
Lectin_C	6771	6879
BTB_3	6795	6831
Str_synth	6894	6920
CLECT	6908	7043
Lectin_C	6928	7044
BTB_3	6932	6987
LY	808	850
Str_synth	819	837
Kelch_6	822	846
Hemopexin	909	941
PQQ_3	931	969
WD40	934	966
Str_synth	953	1006
Kelch_6	957	979
Hemopexin	959	985
### Genome gene:	evm.model.c2.773	Transcriptome gene:	TRINITY_DN40838_c0_g1_i8.p1
Genome Domain	Genome Start	Genome End	Transcriptome Domain	Transcriptome Start	Transcriptome End
CLECT	122	280	CLECT	122	280
Lectin_C	144	280	Lectin_C	144	280
Ig_3	211	257	Ig_3	211	256
ig	211	254	ig	211	254
Ig_2	211	256	Ig_2	211	255
I-set	28	121	I-set	28	121
Ig_3	28	107	Ig_3	28	107
Ig_2	28	119	Ig_2	28	119
ig	32	116	ig	32	116
IG	34	123	IG	34	123
Lectin_C	62	129	Lectin_C	62	129
### Genome gene:	evm.model.c2.774	Transcriptome gene:	TRINITY_DN14218_c0_g1_i4.p1
Genome Domain	Genome Start	Genome End	Transcriptome Domain	Transcriptome Start	Transcriptome End
DUF4731	147	173	DUF4731	135	161
CLECT	198	335	CLECT	186	323
Xlink	200	236	Xlink	188	224
Lectin_C	207	336	Lectin_C	195	324
DUF4731	278	316	DUF4731	266	304
Xlink	370	427	Xlink	358	415
CLECT	379	520	CLECT	367	508
Lectin_C	394	521	Lectin_C	382	509
DUF4731	466	504	CLECT	45	185
CLECT	548	681	DUF4731	454	492
Xlink	560	598	CLECT	536	669
Lectin_C	564	682	Xlink	547	586
CLECT	57	197	Lectin_C	552	670
DUF4731	619	636	Lectin_C	60	186
Lectin_C	72	198	DUF4731	607	624
### Genome gene:	evm.model.c2.924	Transcriptome gene:	TRINITY_DN43566_c0_g1_i3.p1
Genome Domain	Genome Start	Genome End	Transcriptome Domain	Transcriptome Start	Transcriptome End
TsaE	231	291	TsaE	231	291
AAA_16	236	417	AAA_16	236	417
Rad17	236	288	Rad17	236	288
Mg_chelatase	237	282	Mg_chelatase	237	282
ATPase	237	283	ATPase	237	283
Sigma54_activat	239	291	Sigma54_activat	239	291
KAP_NTPase	242	280	KAP_NTPase	242	280
AAA_25	249	281	AAA_25	249	281
PhoH	251	282	PhoH	251	282
ATPase_2	252	292	ATPase_2	252	292
ABC_tran	253	326	ABC_tran	253	326
AAA_29	253	285	AAA_29	253	285
RuvB_N	254	284	RuvB_N	254	284
Sigma54_activ_2	254	355	Sigma54_activ_2	254	355
IstB_IS21	254	284	IstB_IS21	254	284
TIP49	255	286	TIP49	255	286
AAA_22	256	349	AAA_22	256	349
AAA	257	363	AAA	257	363
AAA_2	257	295	AAA_2	257	295
AAA_24	258	347	AAA_24	258	347
AAA_14	258	310	AAA_14	258	310
NACHT	259	302	NACHT	259	302
AAA_5	260	294	AAA_5	260	294
AAA_28	260	297	AAA_28	260	297
AAA	261	285	AAA	261	285
RNA_helicase	261	292	RNA_helicase	261	292
AAA_33	261	290	AAA_33	261	290
AAA_18	261	326	AAA_18	261	326
AAA	286	359	AAA	286	359
KAP_NTPase	290	345	KAP_NTPase	290	345
NACHT	302	373	NACHT	302	373
RuvB_N	451	558	RuvB_N	451	558
TsaE	457	533	TsaE	457	533
AAA_29	463	504	AAA_29	463	504
ATPase	464	512	ATPase	464	512
PhoH	465	512	PhoH	465	512
AAA_25	468	599	AAA_25	468	599
AAA_16	469	588	AAA_16	469	588
Mg_chelatase	469	508	Mg_chelatase	469	508
TIP49	469	539	TIP49	469	539
Sigma54_activat	470	560	Sigma54_activat	470	560
ABC_tran	475	517	ABC_tran	475	517
IstB_IS21	476	521	IstB_IS21	476	521
Rad17	476	558	Rad17	476	558
Sigma54_activ_2	478	558	Sigma54_activ_2	478	558
AAA_22	480	542	AAA_22	480	542
ATPase_2	480	554	ATPase_2	480	554
AAA	481	618	AAA	481	618
AAA_24	481	558	AAA_24	481	558
AAA_14	482	563	AAA_14	482	563
NACHT	483	619	NACHT	483	619
AAA_2	483	581	AAA_2	483	581
AAA_5	484	605	AAA_5	484	605
AAA_28	484	566	AAA_28	484	566
AAA	485	616	AAA	485	616
RNA_helicase	485	556	RNA_helicase	485	556
AAA_33	485	576	AAA_33	485	576
AAA_18	485	589	AAA_18	485	589
AAA_22	520	597	AAA_22	520	597
### Genome gene:	evm.model.c2.1291	Transcriptome gene:	TRINITY_DN1426_c0_g1_i45.p1
Genome Domain	Genome Start	Genome End	Transcriptome Domain	Transcriptome Start	Transcriptome End
CLECT	179	304	CLECT	170	295
Xlink	180	219	Xlink	171	210
Lectin_C	187	305	Lectin_C	178	296
CLECT	305	466	CLECT	296	457
Xlink	341	377	CLECT	32	168
Lectin_C	346	467	Xlink	332	368
CLECT	41	177	Lectin_C	337	458
Xlink	54	88	Xlink	45	79
CLECT	549	681	Lectin_C	47	169
Xlink	558	592	CLECT	540	672
Lectin_C	56	178	Xlink	549	583
Lectin_C	563	682	Lectin_C	554	673
CLECT	700	838	CLECT	691	829
Xlink	709	751	Xlink	700	742
Lectin_C	716	839	Lectin_C	707	830
Ig_3	785	837	Ig_3	776	828
Ig_3	867	941	Ig_3	858	932
ig	870	949	ig	861	940
IG	872	957	IG	863	948
CLECT	948	1078	CLECT	939	1069
Xlink	960	1002	Xlink	951	993
Lectin_C	970	1079	Lectin_C	961	1070
### Genome gene:	evm.model.c2.1393	Transcriptome gene:	TRINITY_DN5363_c0_g1_i1.p1
Genome Domain	Genome Start	Genome End	Transcriptome Domain	Transcriptome Start	Transcriptome End
RsgA_GTPase	147	252	RsgA_GTPase	147	252
SMC_N	170	398	SMC_N	170	398
AAA_15	170	221	AAA_23	171	218
AAA_23	171	218	AAA_15	172	221
AAA_27	174	295	AAA_27	174	295
ArgK	178	236	ArgK	179	236
DUF815	181	250	DUF815	181	249
TsaE	183	229	TsaE	183	229
ATP-synt_ab	185	304	ATP-synt_ab	185	304
ABC_tran	187	350	DUF87	186	231
AAA_29	187	229	ABC_tran	187	350
DUF87	188	231	AAA_29	187	229
AAA_30	190	297	AAA_30	190	307
DUF2813	190	234	DUF2813	190	230
MukB	194	247	Arf	192	227
Arf	194	226	MukB	194	247
NB-ARC	195	227	NB-ARC	195	226
AAA	196	402	AAA	196	402
AAA_16	196	346	AAA_16	196	346
ATPase_2	196	305	ATPase_2	196	305
AAA_24	197	301	AAA_24	197	300
AAA_14	197	291	AAA_14	197	290
Zeta_toxin	198	232	Zeta_toxin	198	231
FeoB_N	198	228	PduV-EutP	198	230
PduV-EutP	198	230	FeoB_N	198	227
MMR_HSR1	199	271	MMR_HSR1	199	271
NACHT	199	224	NACHT	199	223
AAA_28	199	285	AAA_28	199	285
Roc	199	237	Roc	199	235
NTPase_1	199	223	NTPase_1	199	222
AAA_21	200	239	AAA_21	200	222
AAA_22	200	347	AAA_22	200	353
AAA	200	317	AAA	200	347
Septin	200	254	Septin	200	252
MobB	200	235	MobB	200	224
RNA_helicase	201	232	AAA_18	201	309
AAA_18	201	309	RNA_helicase	201	230
AAA_33	201	314	AAA_33	201	313
AAA_5	201	233	AAA_5	201	259
Dynamin_N	201	348	Dynamin_N	201	348
dNK	202	227	dNK	202	226
AAA_23	238	304	AAA_23	238	304
Arf	240	320	Arf	240	320
Zeta_toxin	243	296	Zeta_toxin	243	296
AAA_21	259	382	AAA_21	260	382
AAA_30	294	373	AAA_30	296	366
SbcCD_C	318	364	SbcCD_C	318	364
AAA_23	354	462	AAA_23	354	462
AAA_15	372	469	AAA_15	372	469
ABC_tran_Xtn	389	474	ABC_tran_Xtn	389	474
DUF2813	396	495	DUF2813	396	495
ArgK	491	541	ArgK	491	541
RsgA_GTPase	500	557	RsgA_GTPase	500	557
TsaE	500	545	TsaE	500	545
Arf	500	544	Arf	500	544
SMC_N	501	534	SMC_N	501	534
AAA_29	501	537	AAA_29	501	537
AAA_15	501	548	AAA_15	501	548
ABC_tran	502	633	ABC_tran	502	633
AAA_27	502	557	AAA_27	502	557
NB-ARC	502	553	NB-ARC	502	553
DUF2813	502	561	Zeta_toxin	502	543
Zeta_toxin	502	543	DUF2813	502	561
DUF87	502	540	DUF87	502	540
AAA_23	503	533	AAA_23	503	533
AAA_16	504	617	AAA_16	504	616
ATPase_2	505	604	MukB	505	549
MukB	505	549	ATPase_2	505	604
AAA_30	506	671	AAA_30	506	667
DUF815	507	550	DUF815	507	550
ATP-synt_ab	508	542	ATP-synt_ab	508	542
Septin	509	546	Septin	509	546
AAA_22	510	658	AAA_22	510	658
AAA	511	677	AAA	511	677
AAA_24	511	539	AAA_24	511	539
AAA_14	512	562	AAA_14	512	562
PduV-EutP	512	538	PduV-EutP	512	538
NACHT	513	629	NACHT	513	629
FeoB_N	513	571	FeoB_N	513	571
MMR_HSR1	514	656	MMR_HSR1	514	658
AAA_28	514	568	AAA_28	514	568
Roc	514	547	Roc	514	547
AAA_5	514	576	AAA_5	514	576
NTPase_1	514	548	MobB	514	549
MobB	514	549	NTPase_1	514	548
AAA_21	515	541	AAA_21	515	541
RNA_helicase	515	564	AAA_18	515	570
AAA_18	515	570	RNA_helicase	515	564
AAA	515	588	AAA	515	589
AAA_33	515	546	AAA_33	515	546
dNK	515	558	dNK	515	558
Dynamin_N	515	540	Dynamin_N	515	540
AAA_21	554	665	AAA_21	554	665
SMC_N	564	679	SMC_N	564	679
SbcCD_C	592	649	SbcCD_C	592	649
AAA_15	619	648	AAA_15	619	648
PduV-EutP	636	671
DUF87	74	196
AAA_15	77	196
### Genome gene:	evm.model.c11.232	Transcriptome gene:	TRINITY_DN7225_c0_g1_i22.p1
Genome Domain	Genome Start	Genome End	Transcriptome Domain	Transcriptome Start	Transcriptome End
VWD	1027	1196	VWD	192	359
VWD	1036	1196	VWD	201	359
ShK	1052	1072	SR	29	129
C8	1228	1306	SRCR	389	455
C8	1234	1305	C8	391	469
TSP_1	129	139	SRCR	42	129
VWC	1361	1420	DUF3222	511	550
VWD	1389	1489	VWC	524	583
Ig_3	1425	1494	SRCR	538	592
I-set	1425	1508
Ig_2	1425	1508
Big_2	1425	1472
V-set_CD47	1426	1503
ig	1427	1504
V-set	1427	1466
Receptor_2B4	1430	1509
IGc2	1435	1498
V-set	1462	1508
C8	1490	1537
ShKT	1520	1554
ShK	1520	1553
TSP1	163	215
TSP_1	164	214
SRCR	208	317
SR	229	317
SRCR_2	240	322
SR	319	420
Ig_2	33	93
SRCR	332	420
SRCR_2	344	413
V-set	405	432
C8	416	481
VWD	483	650
VWD	492	650
SR	55	154
SRCR	60	154
C8	682	760
C8	688	759
SRCR_2	77	153
VWC	815	874
Ig_3	879	951
I-set	879	964
Ig_2	879	964
Big_2	879	916
ig	881	962
V-set	882	925
IGc2	889	954
V-set_CD47	891	965
Receptor_2B4	901	966
V-set	917	965
### Genome gene:	evm.model.c11.261	Transcriptome gene:	TRINITY_DN5852_c0_g3_i5.p2
Genome Domain	Genome Start	Genome End	Transcriptome Domain	Transcriptome Start	Transcriptome End
CLECT	141	307	CLECT	221	387
Xlink	148	212	Xlink	228	287
LINK	149	237	LINK	229	317
Lectin_C	157	200	Lectin_C	237	279
Lectin_C	219	308	Lectin_C	300	388
Lectin_C	4	148	CLECT	49	196
			Xlink	59	96
			Lectin_C	64	228
### Genome gene:	evm.model.c11.578	Transcriptome gene:	TRINITY_DN367_c0_g1_i9.p1
Genome Domain	Genome Start	Genome End	Transcriptome Domain	Transcriptome Start	Transcriptome End
SR	129	231	SR	129	231
SRCR	141	231	SRCR	141	231
NCD3G	239	279	NCD3G	239	279
cEGF	240	243	cEGF	240	243
Ephrin_rec_like	243	301	Ephrin_rec_like	243	301
Ephrin_rec_like	243	286	Ephrin_rec_like	243	286
cEGF	262	272	cEGF	262	272
Ephrin_rec_like	282	316	Ephrin_rec_like	282	316
NCD3G	284	324	NCD3G	284	324
cEGF	285	290	cEGF	285	290
Ephrin_rec_like	313	351	Ephrin_rec_like	313	351
cEGF	314	338	cEGF	314	338
Ephrin_rec_like	322	366	Ephrin_rec_like	322	366
NCD3G	327	360	NCD3G	327	359
NCD3G	366	410	cEGF	366	390
cEGF	366	390	NCD3G	367	410
Ephrin_rec_like	374	417	Ephrin_rec_like	374	417
Ephrin_rec_like	377	417	Ephrin_rec_like	377	419
NCD3G	384	439	NCD3G	383	440
cEGF	414	433	cEGF	414	433
NCD3G	429	466	NCD3G	429	466
NCD3G	438	482	NCD3G	439	482
Ephrin_rec_like	447	492	Ephrin_rec_like	447	492
Ephrin_rec_like	447	487	Ephrin_rec_like	447	487
NCD3G	472	498	NCD3G	472	498
Ephrin_rec_like	480	515	Ephrin_rec_like	480	515
cEGF	486	495	NCD3G	483	512
NCD3G	488	526	cEGF	486	495
Ephrin_rec_like	495	533	Ephrin_rec_like	495	533
Ephrin_rec_like	500	533	Ephrin_rec_like	500	533
cEGF	500	508	NCD3G	500	526
SRCR	508	546	cEGF	500	508
NCD3G	516	537	SRCR	508	546
transmembrane_domain	542	564	NCD3G	515	537
			transmembrane_domain	542	564
### Genome gene:	evm.model.c4.62	Transcriptome gene:	TRINITY_DN262_c1_g1_i7.p2
Genome Domain	Genome Start	Genome End	Transcriptome Domain	Transcriptome Start	Transcriptome End
CLECT	106	246	CLECT	204	337
Lectin_C	122	246	Lectin_C	213	337
Lectin_C	15	113	PB1	225	261
			CLECT	37	203
			Lectin_C	53	204
			PB1	59	108
### Genome gene:	evm.model.c4.92	Transcriptome gene:	TRINITY_DN6312_c0_g1_i3.p1
Genome Domain	Genome Start	Genome End	Transcriptome Domain	Transcriptome Start	Transcriptome End
ZnMc	169	325	transmembrane_domain	21	38
Peptidase_M10	173	324	Peptidase_M57	222	364
Peptidase_M57	184	290	ZnMc	243	399
Peptidase_M57	288	323	Peptidase_M10	247	398
UL45	321	405	Peptidase_M57	362	397
CLECT	331	457	UL45	395	477
Lectin_C	350	458	CLECT	405	531
HX	496	543	Lectin_C	424	532
Hemopexin	496	543	HX	570	617
			Hemopexin	570	617
### Genome gene:	evm.model.c4.266	Transcriptome gene:	TRINITY_DN5363_c0_g1_i1.p1
Genome Domain	Genome Start	Genome End	Transcriptome Domain	Transcriptome Start	Transcriptome End
SMC_N	111	227	RsgA_GTPase	147	252
AAA_5	126	198	SMC_N	170	398
AAA_21	132	212	AAA_23	171	218
SbcCD_C	137	196	AAA_15	172	221
AAA_33	153	211	AAA_27	174	295
AAA_15	162	208	ArgK	179	236
AAA_18	166	236	DUF815	181	249
MobB	167	216	TsaE	183	229
RsgA_GTPase	46	105	ATP-synt_ab	185	304
TsaE	46	92	DUF87	186	231
SMC_N	48	81	ABC_tran	187	350
AAA_15	48	104	AAA_29	187	229
AAA_29	48	85	AAA_30	190	307
DUF87	48	87	DUF2813	190	230
MCM	48	99	Arf	192	227
ABC_tran	49	180	MukB	194	247
AAA_23	49	80	NB-ARC	195	226
Zeta_toxin	49	90	AAA	196	402
AAA_16	50	177	AAA_16	196	346
AAA_30	53	214	ATPase_2	196	305
AAA_22	57	208	AAA_24	197	300
AAA	58	224	AAA_14	197	290
AAA_24	58	86	Zeta_toxin	198	231
NACHT	60	177	PduV-EutP	198	230
MMR_HSR1	61	216	FeoB_N	198	227
Roc	61	97	MMR_HSR1	199	271
MobB	61	99	NACHT	199	223
AAA_5	61	124	AAA_28	199	285
AAA_28	61	116	Roc	199	235
AAA_21	62	114	NTPase_1	199	222
AAA_18	62	118	AAA_21	200	222
RNA_helicase	62	113	AAA_22	200	353
dNK	62	107	AAA	200	347
AAA_33	62	96	Septin	200	252
			MobB	200	224
			AAA_18	201	309
			RNA_helicase	201	230
			AAA_33	201	313
			AAA_5	201	259
			Dynamin_N	201	348
			dNK	202	226
			AAA_23	238	304
			Arf	240	320
			Zeta_toxin	243	296
			AAA_21	260	382
			AAA_30	296	366
			SbcCD_C	318	364
			AAA_23	354	462
			AAA_15	372	469
			ABC_tran_Xtn	389	474
			DUF2813	396	495
			ArgK	491	541
			RsgA_GTPase	500	557
			TsaE	500	545
			Arf	500	544
			SMC_N	501	534
			AAA_29	501	537
			AAA_15	501	548
			ABC_tran	502	633
			AAA_27	502	557
			NB-ARC	502	553
			Zeta_toxin	502	543
			DUF2813	502	561
			DUF87	502	540
			AAA_23	503	533
			AAA_16	504	616
			MukB	505	549
			ATPase_2	505	604
			AAA_30	506	667
			DUF815	507	550
			ATP-synt_ab	508	542
			Septin	509	546
			AAA_22	510	658
			AAA	511	677
			AAA_24	511	539
			AAA_14	512	562
			PduV-EutP	512	538
			NACHT	513	629
			FeoB_N	513	571
			MMR_HSR1	514	658
			AAA_28	514	568
			Roc	514	547
			AAA_5	514	576
			MobB	514	549
			NTPase_1	514	548
			AAA_21	515	541
			AAA_18	515	570
			RNA_helicase	515	564
			AAA	515	589
			AAA_33	515	546
			dNK	515	558
			Dynamin_N	515	540
			AAA_21	554	665
			SMC_N	564	679
			SbcCD_C	592	649
			AAA_15	619	648
### Genome gene:	evm.model.c4.665	Transcriptome gene:	TRINITY_DN835_c2_g1_i4.p1
Genome Domain	Genome Start	Genome End	Transcriptome Domain	Transcriptome Start	Transcriptome End
Str_synth	1004	1036	LY	1	36
DUF5050	1005	1226	Lactonase	1002	1118
Lectin_C	1015	1087	LY	1007	1048
Lactonase	1019	1135	SGL	1019	1145
LY	1024	1065	Ldl_recept_b	1026	1066
SGL	1036	1162	LY	1049	1091
Ldl_recept_b	1043	1083	Ldl_recept_b	1069	1109
LY	1066	1108	LY	1092	1135
Ldl_recept_b	1086	1126	PQQ_2	1106	1201
LY	1109	1152	Ldl_recept_b	1112	1151
PQQ_2	1123	1218	SGL	1124	1216
Ldl_recept_b	1129	1168	LY	1136	1178
SGL	1141	1233	Tobravirus_2B	1139	1187
LY	1153	1195	Ldl_recept_b	1156	1192
Tobravirus_2B	1156	1204	LY	1179	1220
Ldl_recept_b	1173	1209	SGL	1187	1263
LY	1196	1237	Ldl_recept_b	1197	1211
LY	12	53	EGF	1248	1286
SGL	1204	1280	FXa_inhibition	1249	1285
Ldl_recept_b	1214	1228	LY	1317	1359
EGF	1265	1303	SGL	1323	1431
FXa_inhibition	1266	1302	PQQ_2	1341	1431
LY	1334	1376	Ldl_recept_b	1346	1377
SGL	1340	1448	LY	1360	1404
PQQ_2	1358	1448	Ldl_recept_b	1380	1422
Ldl_recept_b	1363	1394	DUF5050	1397	1541
LY	1377	1421	LY	1405	1449
Ldl_recept_b	1397	1439	SGL	1423	1494
DUF5050	1414	1558	Ldl_recept_b	1425	1467
LY	1422	1466	LY	1450	1492
SGL	1440	1511	Ldl_recept_b	1470	1508
Ldl_recept_b	1442	1484	LY	1493	1534
LY	1467	1509	SGL	1504	1594
Ldl_recept_b	1487	1525	Ldl_recept_b	1512	1540
LY	1510	1551	EGF	1561	1598
SGL	1521	1611	FXa_inhibition	1562	1597
Ldl_recept_b	1529	1557	EGF	1601	1638
EGF	1578	1615	FXa_inhibition	1602	1637
FXa_inhibition	1579	1614	DUF5050	1638	1871
EGF	1618	1655	SGL	1678	1874
FXa_inhibition	1619	1654	Ldl_recept_b	17	58
DUF5050	1655	1890	LY	1706	1745
SGL	1695	1891	Ldl_recept_b	1725	1764
LY	1723	1762	LY	1746	1792
Ldl_recept_b	1742	1781	Ldl_recept_b	1767	1809
LY	1763	1809	LY	1793	1836
Ldl_recept_b	1784	1826	Ldl_recept_b	1812	1843
LY	1810	1853	PQQ_2	1836	1879
Ldl_recept_b	1829	1860	EGF_like	1913	1950
PQQ_2	1853	1896	FXa_inhibition	1914	1949
EGF_like	1930	1967	Str_synth	1942	2008
FXa_inhibition	1931	1966	LY	1973	2015
Str_synth	1959	2025	SGL	1984	2111
LY	1990	2032	DUF5050	1998	2120
SGL	2001	2128	LY	2016	2057
DUF5050	2014	2137	Str_synth	2027	2046
LY	2033	2074	Ldl_recept_b	2035	2061
Str_synth	2044	2062	SGL	2048	2162
Ldl_recept_b	2052	2078	LY	2058	2100
PQQ_2	2067	2205	Lactonase	2077	2160
LY	2075	2117	Ldl_recept_b	2078	2122
Lactonase	2086	2174	Pep3_Vps18	2094	2133
Ldl_recept_b	2095	2133	LY	2101	2147
Pep3_Vps18	2111	2150	Tobravirus_2B	2112	2208
LY	2118	2164	SGL	2114	2250
Tobravirus_2B	2129	2225	Str_synth	2116	2141
SGL	2131	2267	Ldl_recept_b	2125	2152
Str_synth	2133	2158	EGF	2213	2252
Ldl_recept_b	2142	2169	FXa_inhibition	2214	2251
EGF	2230	2269	LY	2280	2322
FXa_inhibition	2231	2268	Ldl_recept_b	2302	2342
LY	2297	2339	SGL	2317	2416
Ldl_recept_b	2319	2359	LY	2325	2367
SGL	2334	2447	DUF5050	2337	2500
LY	2342	2384	Ldl_recept_b	2345	2384
Ldl_recept_b	2362	2401	Lactonase	2366	2467
DUF5050	2365	2533	LY	2368	2410
Lactonase	2374	2497	Ldl_recept_b	2387	2429
LY	2385	2427	LY	2411	2454
Ldl_recept_b	2404	2425	SGL	2411	2500
Ldl_recept_b	2426	2461	PQQ_2	2411	2455
SGL	2427	2532	Ldl_recept_b	2432	2470
PQQ_2	2431	2487	Str_synth	2433	2486
LY	2443	2486	LY	2455	2494
Ldl_recept_b	2464	2502	Ldl_recept_b	2472	2491
Str_synth	2465	2518	KR	2522	2604
LY	2487	2526	Kringle	2524	2602
Ldl_recept_b	2504	2523	fn2	2567	2597
KR	2554	2636	CLECT	2574	2719
Kringle	2556	2634	Lectin_C	2612	2720
fn2	2599	2629	FN2	2731	2782
CLECT	2606	2751	fn2	2738	2782
Lectin_C	2644	2752	FTP	2899	3057
FN2	2763	2814	EGF_like	293	339
fn2	2770	2814	FXa_inhibition	294	338
FTP	2931	3089	Pep3_Vps18	2966	3023
Pep3_Vps18	2998	3055	FN2	3059	3110
FN2	3091	3142	fn2	3066	3110
fn2	3098	3142	Kringle	3085	3116
EGF_like	310	356	EGF_like	3115	3155
FXa_inhibition	311	355	FXa_inhibition	3119	3154
Kringle	3117	3148	EGF	3158	3196
EGF_like	3147	3187	FXa_inhibition	3159	3195
FXa_inhibition	3151	3186	SGL	3204	3334
EGF	3190	3228	LY	3222	3264
FXa_inhibition	3191	3227	DUF5050	3225	3452
SGL	3236	3366	Ldl_recept_b	3242	3282
LY	3254	3296	Lactonase	3253	3357
DUF5050	3258	3484	LY	3265	3307
Ldl_recept_b	3274	3314	Ldl_recept_b	3285	3325
Lactonase	3286	3389	LY	3308	3351
LY	3297	3339	PQQ_2	3309	3379
Ldl_recept_b	3317	3357	SGL	3324	3454
LY	3340	3383	Ldl_recept_b	3328	3369
PQQ_2	3341	3411	Str_synth	3345	3387
SGL	3356	3486	LY	3352	3394
Ldl_recept_b	3360	3401	Tobravirus_2B	3356	3404
Str_synth	3377	3419	Ldl_recept_b	3372	3411
LY	3384	3426	LY	3395	3435
Tobravirus_2B	3388	3436	Ldl_recept_b	3413	3441
Ldl_recept_b	34	75	Mfa1	3446	3471
Ldl_recept_b	3404	3443	EGF	3459	3497
LY	3427	3467	FXa_inhibition	3460	3496
Ldl_recept_b	3445	3473	SGL	3508	3681
Mfa1	3478	3503	Pep3_Vps18	3509	3559
EGF	3491	3529	LY	3525	3562
FXa_inhibition	3492	3528	DUF5050	3528	3762
SGL	3540	3713	Str_synth	3534	3558
Pep3_Vps18	3541	3591	LY	3570	3612
LY	3557	3594	EGF	3785	3823
Str_synth	3566	3589	FXa_inhibition	3786	3822
DUF5050	3568	3793	LY	3849	3891
LY	3602	3644	LY	3892	3932
EGF	3817	3855	Ldl_recept_b	3912	3949
FXa_inhibition	3818	3854	CLECT	4106	4224
LY	3881	3923	Lectin_C	4122	4225
LY	3924	3964	EGF	4231	4266
Ldl_recept_b	3944	3981	FXa_inhibition	4232	4265
CLECT	4150	4268	EGF	4269	4307
Lectin_C	4166	4269	FXa_inhibition	4270	4306
EGF	4275	4310	transmembrane_domain	4608	4630
FXa_inhibition	4276	4309	SGL	482	592
EGF	4313	4351	LY	499	540
FXa_inhibition	4314	4350	EGF	643	684
transmembrane_domain	4652	4674	FXa_inhibition	644	683
SGL	500	610	Lactonase	742	875
LY	516	557	LY	750	794
EGF	660	701	DUF5050	770	932
FXa_inhibition	661	700	Ldl_recept_b	771	796
Lactonase	759	892	LY	795	839
LY	767	811	SGL	810	911
DUF5050	787	949	Ldl_recept_b	823	855
Ldl_recept_b	788	813	PQQ_2	835	926
LY	812	856	LY	840	880
SGL	827	928	Ldl_recept_b	859	879
Ldl_recept_b	840	872	PQQ_2	982	1080
PQQ_2	852	943	Str_synth	987	1019
LY	857	897	DUF5050	988	1209
Ldl_recept_b	876	896	Lectin_C	998	1070
PQQ_2	999	1097
### Genome gene:	evm.model.c4.783	Transcriptome gene:	TRINITY_DN5693_c0_g1_i2.p1
Genome Domain	Genome Start	Genome End	Transcriptome Domain	Transcriptome Start	Transcriptome End
transmembrane_domain	1006	1028	transmembrane_domain	1006	1028
T2SSE	1080	1173	T2SSE	1080	1173
IstB_IS21	1082	1138	IstB_IS21	1082	1138
ArgK	1091	1140	ArgK	1091	1140
TsaE	1094	1139	TsaE	1094	1139
NB-ARC	1096	1138	NB-ARC	1096	1138
AAA_29	1097	1139	AAA_29	1097	1139
TrwB_AAD_bind	1097	1259	TrwB_AAD_bind	1097	1259
ABC_tran	1099	1246	ABC_tran	1099	1246
RsgA_GTPase	1100	1141	RsgA_GTPase	1100	1141
FtsK_SpoIIIE	1100	1131	FtsK_SpoIIIE	1100	1131
AAA_30	1102	1269	AAA_30	1102	1269
SMC_N	1103	1146	SMC_N	1103	1146
AAA_16	1105	1272	AAA_16	1105	1272
ATPase_2	1106	1134	ATPase_2	1106	1134
Zeta_toxin	1106	1142	Zeta_toxin	1106	1142
AAA_22	1107	1278	AAA_22	1107	1278
AAA_25	1107	1148	AAA_25	1107	1148
GTP_EFTU	1107	1143	GTP_EFTU	1107	1143
AAA	1108	1292	AAA	1108	1292
AAA_15	1108	1303	AAA_15	1108	1303
DUF87	1108	1141	DUF87	1108	1141
ABC_ATPase	1108	1136	ABC_ATPase	1108	1136
AAA_23	1109	1132	AAA_23	1109	1132
PduV-EutP	1109	1133	PduV-EutP	1109	1133
NACHT	1110	1137	NACHT	1110	1137
AAA_14	1110	1164	AAA_14	1110	1164
cobW	1110	1149	cobW	1110	1149
MMR_HSR1	1111	1143	MMR_HSR1	1111	1143
NTPase_1	1111	1164	NTPase_1	1111	1164
MobB	1111	1139	MobB	1111	1139
Roc	1111	1148	Roc	1111	1148
AAA_21	1112	1199	AAA_21	1112	1199
AAA	1112	1289	AAA	1112	1289
AAA_18	1112	1189	AAA_18	1112	1189
AAA_33	1112	1154	AAA_33	1112	1154
RNA_helicase	1112	1150	RNA_helicase	1112	1150
Dynamin_N	1112	1140	Dynamin_N	1112	1140
dNK	1112	1136	dNK	1112	1136
SMC_N	1131	1292	SMC_N	1131	1292
NACHT	1178	1286	NACHT	1178	1286
cobW	1183	1284	cobW	1183	1284
transmembrane_domain	121	140	transmembrane_domain	121	140
AAA_21	1211	1246	AAA_21	1211	1246
transmembrane_domain	197	219	transmembrane_domain	197	219
transmembrane_domain	223	245	transmembrane_domain	223	245
transmembrane_domain	309	328	transmembrane_domain	309	328
transmembrane_domain	343	365	transmembrane_domain	343	365
RsgA_GTPase	385	496	RsgA_GTPase	385	496
T2SSE	422	493	T2SSE	422	493
ArgK	433	491	ArgK	433	491
SMC_N	44	635	SMC_N	44	635
TsaE	441	494	TsaE	441	494
IstB_IS21	446	492	IstB_IS21	446	492
AAA_23	448	485	AAA_23	448	485
AAA_29	449	485	AAA_29	449	485
AAA_15	450	631	AAA_15	450	631
AAA_25	450	490	AAA_25	450	490
ABC_tran	451	585	ABC_tran	451	585
ATPase_2	451	624	ATPase_2	451	624
TrwB_AAD_bind	451	493	TrwB_AAD_bind	451	493
ABC_ATPase	451	489	ABC_ATPase	451	489
NB-ARC	452	583	NB-ARC	452	583
AAA_30	453	500	AAA_30	453	500
AAA_16	454	582	AAA_16	454	582
FtsK_SpoIIIE	455	485	FtsK_SpoIIIE	455	485
Zeta_toxin	455	495	Zeta_toxin	455	495
AAA_22	457	510	AAA_22	457	510
GTP_EFTU	459	502	GTP_EFTU	459	502
AAA	460	638	AAA	460	638
AAA_14	460	502	AAA_14	460	502
PduV-EutP	461	491	PduV-EutP	461	491
NACHT	462	640	NACHT	462	640
cobW	462	493	cobW	462	493
AAA_21	463	532	AAA_21	463	532
MMR_HSR1	463	510	MMR_HSR1	463	510
NTPase_1	463	499	NTPase_1	463	499
MobB	463	493	MobB	463	493
AAA_33	463	627	AAA_33	463	627
Roc	463	516	Roc	463	516
AAA	464	633	AAA	464	633
AAA_18	464	536	AAA_18	464	536
RNA_helicase	464	524	RNA_helicase	464	524
Dynamin_N	464	485	Dynamin_N	464	485
dNK	464	497	dNK	464	497
AAA_13	468	536	AAA_13	468	536
AAA_21	535	620	AAA_21	535	620
AAA_13	563	658	AAA_13	563	658
transmembrane_domain	734	753	transmembrane_domain	734	753
ABC_membrane	742	1024	ABC_membrane	742	1024
transmembrane_domain	798	820	transmembrane_domain	798	820
ABC_membrane	84	354	ABC_membrane	84	354
transmembrane_domain	84	106	transmembrane_domain	84	106
transmembrane_domain	870	889	transmembrane_domain	870	889
transmembrane_domain	893	915	transmembrane_domain	893	915
transmembrane_domain	979	1001	transmembrane_domain	979	1001
### Genome gene:	evm.model.c1.74	Transcriptome gene:	TRINITY_DN3416_c0_g1_i8.p1
Genome Domain	Genome Start	Genome End	Transcriptome Domain	Transcriptome Start	Transcriptome End
T2SSE	101	216	T2SSE	101	216
RuvB_N	129	290	RuvB_N	129	290
MCM	133	263	MCM	133	263
IstB_IS21	147	202	IstB_IS21	147	202
TsaE	155	219	TsaE	155	219
Sigma54_activat	157	217	Sigma54_activat	157	217
Mg_chelatase	157	218	Mg_chelatase	157	218
PhoH	158	202	PhoH	158	202
Sigma54_activ_2	162	259	Sigma54_activ_2	162	259
AAA_25	162	281	AAA_25	162	281
Parvo_NS1	164	209	Parvo_NS1	164	209
AAA_16	165	221	AAA_16	165	221
AAA_22	172	279	AAA_22	172	279
AAA_2	174	388	AAA_2	174	388
AAA	175	328	AAA	175	328
AAA_14	175	282	AAA_14	175	282
AAA_24	175	262	AAA_24	175	262
NACHT	177	212	NACHT	177	212
AAA_5	178	259	AAA_5	178	259
AAA	179	330	AAA	179	330
AAA_18	179	282	AAA_18	179	282
AAA_16	203	280	AAA_16	203	280
Mg_chelatase	221	264	Mg_chelatase	221	264
Sigma54_activat	233	273	Sigma54_activat	233	273
NACHT	233	308	NACHT	233	308
AAA_14	301	362	AAA_14	301	362
AAA_18	387	505	AAA_18	387	505
NACHT	389	459	NACHT	389	459
ClpB_D2-small	394	488	ClpB_D2-small	394	488
ClpB_D2-small	394	479	ClpB_D2-small	394	479
AAA_2	398	445	AAA_2	398	445
AAA	407	494	AAA	407	494
PhoH	410	484	PhoH	410	484
ClpB_D2-small	470	506	ClpB_D2-small	470	506
### Genome gene:	evm.model.c1.440	Transcriptome gene:	TRINITY_DN279_c2_g2_i1.p1
Genome Domain	Genome Start	Genome End	Transcriptome Domain	Transcriptome Start	Transcriptome End
DUF815	133	256	DUF815	133	256
AAA_25	135	199	AAA_25	135	199
AAA_16	138	209	AAA_16	138	209
TsaE	141	221	TsaE	141	221
AAA_23	143	224	AAA_23	143	224
ATPase	144	196	ATPase	144	196
AAA_11	159	232	AAA_11	159	232
Mg_chelatase	160	215	Mg_chelatase	160	215
TIP49	162	222	TIP49	162	222
Sigma54_activat	162	285	Sigma54_activat	162	285
IstB_IS21	163	215	IstB_IS21	163	215
AAA_30	163	211	AAA_30	163	211
ATPase_2	166	267	ATPase_2	166	267
AAA_22	167	206	AAA_22	167	206
RuvB_N	167	246	RuvB_N	167	246
AAA	168	307	AAA	168	307
AAA_2	168	282	AAA_2	168	282
PhoH	168	208	PhoH	168	208
AAA_14	169	273	AAA_14	169	273
AAA_24	169	254	AAA_24	169	254
NACHT	170	206	NACHT	170	206
AAA_13	170	232	AAA_13	170	232
AAA_5	171	294	AAA_5	171	294
AAA_3	171	213	AAA_3	171	213
AAA	172	305	AAA	172	305
RNA_helicase	172	241	RNA_helicase	172	241
AAA_33	172	282	AAA_33	172	282
AAA_28	172	241	AAA_28	172	241
AAA_18	173	294	AAA_18	173	294
Thymidylate_kin	174	237	Thymidylate_kin	174	237
Laminin_II	187	227	Laminin_II	187	227
ATPase	191	270	ATPase	191	270
AAA_22	194	285	AAA_22	194	285
AAA_16	211	272	AAA_16	211	272
### Genome gene:	evm.model.c1.465	Transcriptome gene:	TRINITY_DN15696_c2_g1_i6.p1
Genome Domain	Genome Start	Genome End	Transcriptome Domain	Transcriptome Start	Transcriptome End
DUF815	117	261	DUF815	117	261
TIP49	143	231	TIP49	143	231
Parvo_NS1	159	204	Parvo_NS1	159	204
AAA_16	163	218	AAA_16	163	218
IstB_IS21	165	249	IstB_IS21	165	249
RuvB_N	166	265	RuvB_N	166	265
Sigma54_activat	167	250	Sigma54_activat	167	250
AAA	171	307	AAA	171	307
AAA_2	171	271	AAA_2	171	271
Mg_chelatase	172	201	Mg_chelatase	172	201
AAA_14	173	266	AAA_14	173	266
AAA_22	173	268	AAA_22	173	268
AAA_24	173	261	AAA_24	173	261
NACHT	173	204	NACHT	173	204
PhoH	173	204	PhoH	173	204
AAA_5	174	248	AAA_5	174	248
AAA	175	305	AAA	175	305
AAA_18	175	255	AAA_18	175	255
RNA_helicase	175	225	RNA_helicase	175	225
AAA_33	175	267	AAA_33	175	267
AAA_17	178	252	AAA_17	178	252
NACHT	196	267	NACHT	196	267
Mg_chelatase	214	244	Mg_chelatase	214	244
AAA_16	217	259	AAA_16	217	259
RNA_helicase	243	281	RNA_helicase	243	281
AAA_5	253	297	AAA_5	253	297
AAA_2	28	85	AAA_2	28	85
MIT	3	80	MIT	3	80
Vps4_C	386	446	Vps4_C	386	446
YCII	39	137	YCII	39	137
Ribosomal_60s	46	120	Ribosomal_60s	46	120
MIT	7	73	MIT	7	73
### Genome gene:	evm.model.c1.831	Transcriptome gene:	TRINITY_DN8501_c0_g1_i8.p1
Genome Domain	Genome Start	Genome End	Transcriptome Domain	Transcriptome Start	Transcriptome End
I-set	167	252	Ig_5	103	184
Ig_3	168	246	IGc2	107	175
Ig_2	168	256	I-set	192	277
C2-set_2	169	231	Ig_3	193	271
C1-set	170	246	Ig_2	193	281
ig	171	249	C2-set_2	194	256
IG	173	260	C1-set	195	271
Ig_5	176	251	ig	196	274
V-set	177	223	IG	198	285
V-set	195	260	Ig_5	201	276
Ig_2	274	369	V-set	202	284
Ig_3	275	357	Ig_2	299	394
I-set	280	369	Ig_3	300	382
ig	285	368	I-set	305	394
C1-set	285	318	ig	310	393
V-set	287	321	C1-set	310	343
Ig_5	287	370	V-set	312	346
C2-set_2	287	323	Ig_5	312	395
IGc2	289	360	C2-set_2	312	348
TIL	317	334	IGc2	314	385
V-set	327	368	TIL	342	358
Ig_3	379	461	V-set	352	393
C2-set_2	381	440	Ig_3	404	486
Ig_2	382	474	C2-set_2	406	465
I-set	384	474	Ig_2	407	499
C1-set	390	443	I-set	409	499
IG_like	391	464	C1-set	415	468
ig	391	472	IG_like	416	489
V-set	391	464	ig	416	497
Ig_5	394	473	V-set	416	473
C2-set_2	41	116	Ig_5	419	497
V-set	441	474	V-set	466	499
CLECT	488	617	CLECT	513	642
Lectin_C	505	618	Lectin_C	530	643
Ig_3	554	620	Ig_3	579	645
I-set	70	152	C2-set_2	67	141
Ig_3	71	147	I-set	95	177
Ig_2	71	162	Ig_3	96	172
C1-set	72	149	Ig_2	96	187
ig	74	157	C1-set	97	174
V-set	74	162	ig	99	182
Ig_5	78	159	V-set	99	187
IGc2	82	150
### Genome gene:	evm.model.c1.832	Transcriptome gene:	TRINITY_DN6477_c0_g1_i2.p1
Genome Domain	Genome Start	Genome End	Transcriptome Domain	Transcriptome Start	Transcriptome End
ig	101	178	ig	101	178
V-set	101	190	V-set	101	190
V-set_CD47	106	195	V-set_CD47	107	195
IGc2	109	177	IGc2	109	177
Izumo-Ig	127	183	Izumo-Ig	127	183
I-set	179	210	I-set	177	211
Ig_3	190	275	Ig_3	189	275
IG	193	290	IG	193	290
I-set	194	286	C2-set_2	195	261
C2-set_2	196	261	I-set	197	286
Ig_2	197	286	Ig_2	197	286
ig	204	285	ig	203	285
IGc2	206	278	IGc2	206	278
V-set_CD47	208	292	V-set_CD47	208	292
V-set	210	287	V-set	210	287
Izumo-Ig	236	290	Izumo-Ig	236	290
Ig_3	302	384	Ig_3	302	384
C2-set_2	302	341	C2-set_2	302	341
I-set	304	396	I-set	304	396
Ig_2	306	395	Ig_2	306	395
IG	309	395	IG	309	395
ig	313	394	ig	313	394
V-set	317	394	V-set	317	394
Tme5_EGF_like	352	360	Tme5_EGF_like	352	360
Izumo-Ig	356	396	Izumo-Ig	356	396
V-set_CD47	360	402	V-set_CD47	360	402
I-set	404	503	I-set	404	503
Ig_3	408	489	Ig_3	408	489
Ig_2	408	502	Ig_2	408	502
C2-set_2	408	482	C2-set_2	408	482
ig	410	500	ig	410	500
V-set	411	503	V-set	411	503
IG	412	503	IG	412	503
V-set_CD47	418	506	V-set_CD47	418	506
Lectin_C	425	499	Lectin_C	425	499
Izumo-Ig	456	504	Izumo-Ig	456	504
CLECT	520	651	CLECT	520	651
TIL	536	555	TIL	536	555
Lectin_C	537	652	Lectin_C	537	652
I-set	97	178	I-set	97	178
Ig_3	98	173	Ig_3	98	173
Ig_2	98	184	Ig_2	98	184
### Genome gene:	evm.model.c1.1019	Transcriptome gene:	TRINITY_DN2654_c0_g1_i15.p1
Genome Domain	Genome Start	Genome End	Transcriptome Domain	Transcriptome Start	Transcriptome End
UL45	1	101	UL45	1	101
UL45	125	160	UL45	126	161
CCP	161	220	CCP	161	220
Sushi	161	220	Sushi	161	220
Lectin_C	168	213	Lectin_C	169	215
CCP	225	289	CCP	225	289
Sushi	225	304	Sushi	225	304
Chordopox_A33R	266	334	Chordopox_A33R	266	334
CLECT	28	156	CLECT	28	156
UL45	284	344	UL45	284	344
CLECT	295	422	CLECT	295	422
DUF1651	30	83	DUF1651	30	83
Lectin_C	312	423	Lectin_C	312	423
Chordopox_A33R	35	79	Chordopox_A33R	35	79
Lectin_C	47	157	Lectin_C	47	157
### Genome gene:	evm.model.c1.1067	Transcriptome gene:	TRINITY_DN6628_c0_g1_i8.p1
Genome Domain	Genome Start	Genome End	Transcriptome Domain	Transcriptome Start	Transcriptome End
CLECT	126	273	CLECT	126	273
Lectin_C	142	273	Lectin_C	142	273
Ig_3	27	106	Ig_3	27	106
I-set	27	119	I-set	27	119
Ig_2	27	116	Ig_2	27	116
IG	33	120	IG	33	120
Lectin_C	61	128
